# Supplementary material for: Changes in blood catecholamines during induction of general anesthesia in patients with post-induction hypotension undergoing laparoscopic cholecystectomy: A single-center prospective cohort study
Source: PLoS One. 2024 Jun 25;19(6):e0305980. doi: 10.1371/journal.pone.0305980 (PMC11198742; doi:10.1371/journal.pone.0305980)
Supplement: S1 Table — (XLSX) [file pone.0305980.s008.xlsx]

## Sheet: Sheet1
Name	train 1	Gender	Age (years)	Height（cm）	Weight（kg）	BMI(kg/m2)	BMI＜25	ASA	Chronic disease	EtCO2(initial value)	Pre Hypertension	Pre SBP(mmHg)	Pre DBP	Pre HR	Post-induction SBP	Post-induction DBP	Post-induction HR（5 minutes/time）	Post-intubation SBP	Post-intubation DBP	Post-intubation HR	PIH	Ramsay score within 48h after operation	Time of first exhaust after operation	eGFR	eGFR＜90	Creatinine	Time of first defecation after operation	Time of first eating after operation	Headache	Nausea and vomiting	Shoulder and back pain	Urinary retention	Postoperative insomnia	Time of discharge after operation	Time of abdominal drainage tube extraction	Propofol（mg）	Propofol/kg	Propofol＞2mg/kg	Sufentanil（ug）	Sufentanil/kg	Sufentanil＞0.3ug/kg	Cis-atracurium	Cis-atracurium/kg	Cis-atracurium/kg＞0.2ug/kg
1	1	1	66	160	56	21.875	1	1	0	34	0	117	71	87	94	54	78	90	51	69	1	1	1	115.8	0	80.8	2	1	1	0	0	0	1	2	0	140	2.5	1	22	0.392857	1	10	0.178571	0
2	1	1	62	160	60.5	23.6328	1	1	1	33	0	116	71	97	83	47	70	90	49	71	1	1	1	97.3	0	71	2	1	1	0	0	1	1	1	0	130	2.14876	1	25	0.413223	1	9	0.14876	0
3	1	1	54	168	69	24.4473	1	1	1	34	0	131	70	61	116	63	54	118	63	50	1	4	1	100.4	0	75.5	3	1	0	0	0	1	1	1	0	110	1.5942	0	25	0.362319	1	8	0.115942	0
4	1	1	33	167	60	21.5139	1	1	1	31	0	115	71	65	110	68	65	111	74	60	0	1	1	119.1	0	71.3	2	1	0	0	0	1	1	2	0	85	1.41667	0	15	0.25	1	12	0.2	0
5	1	1	65	168	51	18.0697	1	1	0	31	1	111	68	70	106	64	65	98	63	64	1	1	1	95.3	0	71	3	1	0	0	1	1	1	2	0	110	2.15686	1	20	0.392157	1	12	0.235294	1
6	1	1	29	171	86	29.4108	0	1	1	39	0	147	91	94	116	65	74	131	66	84	0	1	1	123.9	0	69.4	2	1	0	1	1	0	1	2	0	120	1.39535	0	20	0.232558	1	13.5	0.156977	0
7	1	1	73	166	75	21.34	1	1	1	31	1	140	78	78	116	63	65	110	66	60	1	1	2	91.9	0	67.7	3	2	1	0	1	0	1	1	0	120	1.6	0	25	0.333333	1	10	0.133333	0
8	1	1	67	171	75	22.45	1	1	1	31	1	140	88	110	97	71	80	96	68	69	1	1	1	104.2	0	80.8	2	1	0	0	0	1	1	2	0	110	1.46667	0	25	0.333333	1	10	0.133333	0
9	1	1	37	161	61	23.533	1	1	1	36	0	110	71	61	109	54	61	113	73	51	0	1	1	114.4	0	73.5	3	1	0	0	1	1	1	2	0	90	1.47541	0	20	0.327869	0	12	0.196721	0
10	1	1	64	165	70	22.18	1	1	1	31	1	119	88	89	105	65	66	100	67	61	1	1	1	102.2	0	71	2	1	1	0	0	0	0	2	0	110	1.57143	0	25	0.357143	1	8	0.114286	0
11	1	1	56	161	73	24.76	1	1	1	28	1	149	95	80	109	75	57	106	74	53	1	1	0	70.7	1	102.6	2	1	1	0	1	1	1	2	0	150	2.05479	1	25	0.342466	1	12	0.164384	0
12	1	1	49	165	50	25.32	0	1	1	31	0	110	78	77	117	75	67	114	83	83	0	4	1	109	0	67.3	2	0	0	0	0	0	1	1	2	130	2.6	1	20	0.4	0	15	0.3	1
13	1	1	32	171	64	21.8871	1	1	0	35	0	111	74	75	118	61	51	104	57	63	0	3	1	117.2	0	75.5	2	1	1	0	0	1	1	2	0	80	1.25	0	12	0.1875	1	8	0.125	0
14	1	1	54	169	61	21.3578	1	1	0	30	0	111	74	61	119	71	61	130	78	58	0	1	0	111.5	0	58.5	2	1	0	0	0	0	1	2	0	90	1.47541	0	20	0.327869	0	12	0.196721	0
15	1	1	62	166	70	25.4028	0	1	0	31	0	140	81	79	105	65	53	108	66	51	1	1	1	113.5	0	72.4	3	1	0	0	0	1	1	1	0	150	2.14286	1	25	0.357143	1	10	0.142857	0
16	1	1	79	165	75	22.41	1	1	1	33	1	146	77	86	115	67	61	149	79	71	1	3	1	87.1	1	69.5	2	1	0	0	0	1	1	1	0	170	2.26667	1	25	0.333333	1	12	0.16	0
17	1	1	49	165	71.5	26.2626	0	1	1	27	0	117	88	81	119	86	69	117	80	69	0	3	1	77.4	1	99.8	2	1	0	0	1	0	1	2	0	95	1.32867	0	20	0.27972	1	12.5	0.174825	0
18	1	1	61	161	75	23.14	1	1	0	31	0	165	99	79	131	81	71	137	81	58	1	4	1	105.2	0	79.7	2	1	1	0	1	0	0	1	0	130	1.73333	0	20	0.266667	0	12	0.16	0
19	1	1	64	161	76	20.15	1	1	0	34	0	151	78	81	107	73	69	117	74	61	1	1	1	104.5	0	57.7	3	1	1	1	0	0	1	2	0	120	1.57895	0	25	0.328947	1	8	0.105263	0
20	1	1	63	161	60	23.1473	1	1	1	28	0	161	89	61	136	74	57	140	71	56	0	1	0	91.2	0	80.3	2	1	0	0	1	1	0	2	0	88	1.46667	0	20	0.333333	0	12	0.2	0
21	1	1	66	171	70	23.939	1	1	1	31	0	141	86	87	111	78	89	108	66	88	1	1	1	110.6	0	72	2	1	0	0	0	1	0	2	0	100	1.42857	0	25	0.357143	1	12	0.171429	0
22	1	1	55	161	75	21.45	1	1	0	27	0	141	85	76	81	47	80	97	55	67	1	1	1	93.7	0	82.3	2	1	0	0	1	1	1	2	0	130	1.73333	0	26	0.346667	1	12	0.16	0
23	1	1	62	167	69	24.7409	1	1	0	25	1	110	70	61	88	59	54	90	61	51	1	1	0	100	0	66.4	3	1	1	0	0	1	1	1	0	120	1.73913	0	24	0.347826	1	12	0.173913	0
24	1	1	31	161	76	29.3199	0	1	1	34	0	118	80	80	106	61	69	113	80	61	0	1	1	129.6	0	60.1	2	1	0	0	0	0	1	2	0	160	2.10526	1	30	0.394737	0	18	0.236842	1
25	1	1	23	164	81	30.116	0	1	1	33	0	119	80	78	103	55	61	114	71	63	0	1	1	117	0	82.5	2	1	0	0	1	0	1	2	0	110	1.35802	0	10	0.123457	1	12	0.148148	0
26	1	1	35	166	60	21.7738	1	1	0	29	0	110	68	50	106	68	55	108	57	50	0	3	1	117	0	71.9	3	1	1	0	0	1	0	2	1	100	1.66667	0	20	0.333333	0	11	0.183333	0
27	1	1	38	164	90	22.67	1	1	0	33	0	144	79	67	116	80	57	95	55	51	1	1	2	103.1	0	83.9	3	1	0	0	0	0	1	1	0	100	1.11111	0	28	0.311111	1	12	0.133333	0
28	1	1	56	171	60	20.5191	1	1	0	36	0	118	75	91	96	61	73	98	65	71	1	3	1	104	0	67	2	1	0	0	0	1	0	2	0	100	1.66667	0	20	0.333333	1	15	0.25	1
29	1	1	25	166	58	21.048	1	1	1	31	0	115	71	75	100	58	61	105	61	68	0	3	2	122.3	0	76.7	3	1	0	1	1	0	0	2	0	130	2.24138	1	20	0.344828	0	12	0.206897	1
30	1	1	49	170	67	23.1834	1	1	1	36	1	141	86	58	89	56	51	91	53	50	1	1	1	71.5	1	106.9	3	1	0	0	0	0	1	2	0	90	1.34328	0	25	0.373134	1	12	0.179104	0
31	1	1	47	171	85	22.66	1	1	1	35	1	144	88	60	104	74	55	109	78	51	1	1	1	89.5	1	89.5	3	1	1	0	1	1	1	1	0	80	0.941176	0	27	0.317647	1	12	0.141176	0
32	1	1	58	174	70	23.1206	1	1	0	26	0	134	75	61	91	51	59	95	58	55	1	1	1	70.8	1	102	2	1	0	0	0	1	1	2	0	100	1.42857	0	22	0.314286	1	14	0.2	0
33	1	1	57	161	90	23.67	1	1	0	34	1	118	75	50	90	55	41	107	55	51	1	1	1	109.4	0	58.1	3	1	1	0	0	0	1	2	0	130	1.44444	0	30	0.333333	1	15	0.166667	0
34	1	1	58	161	71	27.3909	0	1	0	33	0	117	81	76	110	75	80	139	81	85	0	1	1	86.9	1	86	3	1	0	0	0	0	1	2	1	100	1.40845	0	15	0.211268	1	10	0.140845	0
35	1	1	63	167	55	19.721	1	1	0	37	0	151	81	79	109	59	60	117	65	64	1	3	1	99.5	0	66.2	2	1	1	0	0	0	1	2	0	80	1.45455	0	15	0.272727	0	8	0.145455	0
36	1	1	47	170	55	19.0311	1	1	0	34	0	111	81	79	101	63	55	113	70	53	0	1	1	110.9	0	66.8	3	1	0	0	1	0	1	1	0	140	2.54545	1	20	0.363636	0	12	0.218182	1
37	1	1	54	170	60	20.7612	1	1	0	41	0	117	61	75	100	54	66	119	60	70	1	1	1	123.3	0	64.4	2	1	0	1	0	1	1	2	1	100	1.66667	0	25	0.416667	1	12	0.2	0
38	1	1	62	164	74	27.5134	0	1	1	35	0	111	74	75	105	58	57	111	70	56	0	1	1	87.7	1	83.4	3	1	0	0	0	0	0	2	0	50	0.675676	0	20	0.27027	1	12	0.162162	0
39	1	2	35	161	76	29.3199	0	1	0	31	0	108	70	78	119	54	61	116	53	51	0	1	2	113.8	0	59.3	3	2	0	0	0	0	1	2	1	110	1.44737	0	20	0.263158	1	11	0.144737	0
40	1	2	66	156	47	19.313	1	1	0	29	0	110	61	87	94	58	67	115	59	78	1	4	1	132.6	0	41.5	2	1	0	0	0	1	1	1	2	100	2.12766	1	25	0.531915	1	10	0.212766	1
41	1	2	19	150	51	22.6667	1	1	0	30	0	111	79	76	116	74	73	105	68	69	0	4	1	139.4	0	45.1	2	1	0	0	0	0	1	1	0	100	1.96078	0	15	0.294118	1	10	0.196078	0
42	1	2	61	157	48	19.4734	1	1	1	37	1	159	89	64	111	85	61	135	81	63	1	1	2	97	0	60.4	3	1	1	0	0	0	1	2	0	100	2.08333	1	25	0.520833	1	14	0.291667	1
43	1	2	30	151	70	30.7004	0	1	0	31	0	115	77	84	101	60	59	105	61	61	0	1	1	126.1	0	48.4	2	1	0	0	0	0	1	2	0	100	1.42857	0	20	0.285714	1	8	0.114286	0
44	1	2	62	158	41	16.4237	1	1	0	30	0	109	68	81	89	58	60	86	57	66	1	1	1	110.9	0	55.3	3	1	1	0	1	1	1	2	0	110	2.68293	1	15	0.365854	1	6	0.146341	0
45	1	2	66	151	70	20.55	1	1	1	31	1	155	97	85	113	80	66	113	76	65	1	1	1	104.9	0	60.1	2	1	0	0	0	1	1	2	0	142	2.02857	1	25	0.357143	1	9	0.128571	0
46	1	2	42	161	54	20.8325	1	1	0	36	0	119	69	80	99	60	51	110	64	51	0	1	1	118.9	0	44.8	2	1	0	0	1	0	1	1	0	80	1.48148	0	15	0.277778	1	8	0.148148	0
47	1	2	61	150	47	20.8889	1	1	1	28	1	166	90	91	154	79	80	149	79	68	0	3	1	98.8	0	52.3	2	1	0	1	1	0	1	1	0	115	2.44681	1	15	0.319149	0	8	0.170213	0
48	1	2	53	156	69	19.89	1	1	0	30	0	117	75	69	96	69	71	88	63	51	1	1	1	102.3	0	55.9	3	1	1	0	0	0	0	1	0	80	1.15942	0	25	0.362319	1	11	0.15942	0
49	1	2	30	158	71	28.441	0	1	0	30	0	145	71	56	138	68	55	143	67	56	0	1	1	129.9	0	44.2	3	1	0	0	0	0	0	2	0	110	1.5493	0	10	0.140845	1	11	0.15493	0
50	1	2	56	164	53	19.7055	1	1	1	30	1	106	51	71	84	46	55	95	56	61	1	1	1	124.8	0	49.9	3	1	0	1	1	1	1	2	1	90	1.69811	0	15	0.283019	0	8	0.150943	0
51	1	2	58	155	50	20.8117	1	1	0	31	0	111	71	81	91	54	66	93	55	67	1	3	1	127.7	0	54	2	1	1	0	0	1	1	2	0	120	2.4	1	20	0.4	1	8	0.16	0
52	1	2	38	160	50	19.5312	1	1	0	31	0	110	79	65	106	59	60	104	58	59	0	1	1	118.9	0	48.7	2	1	0	0	1	0	1	2	0	80	1.6	0	15	0.3	0	8	0.16	0
53	1	2	62	160	49	19.1406	1	1	0	34	0	110	80	65	90	55	60	100	77	78	1	1	1	104.4	0	54.9	2	1	0	0	0	0	1	2	0	100	2.04082	1	15	0.306122	1	8	0.163265	0
54	1	2	66	158	51	20.4294	1	1	0	28	0	135	81	77	108	67	66	110	68	58	1	3	1	114.2	0	46.5	3	1	1	0	0	1	1	1	0	110	2.15686	1	30	0.588235	1	10	0.196078	0
55	1	2	37	157	67.5	27.3845	0	1	0	28	0	115	70	71	98	59	65	99	59	64	0	3	1	114.1	0	56.4	2	1	0	1	1	0	1	1	0	100	1.48148	0	20	0.296296	1	10	0.148148	0
56	1	2	32	161	47	24.31	1	1	0	29	0	110	67	71	98	61	64	88	57	65	0	1	1	122.1	0	51.1	3	1	0	0	0	0	1	2	0	120	2.55319	1	25	0.531915	0	7	0.148936	0
57	1	2	74	151	44	19.2974	1	1	1	28	1	171	75	65	134	60	51	118	61	47	1	3	1	95	0	44.7	3	2	0	0	0	0	1	1	0	110	2.5	1	15	0.340909	1	8	0.181818	0
58	1	2	30	156	50	20.5457	1	1	1	31	0	111	80	75	97	83	84	108	81	90	0	4	1	121.5	0	54.1	3	1	0	0	0	0	1	1	0	140	2.8	1	20	0.4	0	12.5	0.25	1
59	1	2	77	156	50	20.5457	1	1	1	28	1	145	81	75	103	61	69	101	56	64	1	3	1	92	0	46.3	3	1	1	0	0	1	1	2	0	120	2.4	1	16	0.32	1	7	0.14	0
60	1	2	71	156	59	24.2439	1	1	0	30	1	135	76	65	97	57	65	105	65	57	1	4	1	113.1	0	48.9	3	1	1	1	1	0	1	2	0	100	1.69492	0	24	0.40678	1	7	0.118644	0
61	1	2	67	156	68	23.43	1	1	1	25	0	174	91	76	111	57	60	131	71	67	1	1	1	104.5	0	51.3	2	1	1	0	0	1	1	2	0	100	1.47059	0	25	0.367647	1	8	0.117647	0
62	1	2	55	157	65	20.56	1	1	0	33	0	160	70	78	109	59	61	141	85	69	1	4	1	123.3	0	41.8	3	1	0	0	0	0	1	2	0	131	2.01538	1	20	0.307692	1	12	0.184615	0
63	1	2	74	150	60	21.87	1	1	1	31	1	158	61	68	101	60	61	115	55	59	1	3	1	77.5	1	67.4	3	1	1	0	0	1	0	2	0	70	1.16667	0	20	0.333333	1	11	0.183333	0
64	1	2	62	159	51	20.1733	1	1	1	31	1	136	78	64	100	60	61	97	56	55	1	3	1	107	0	54.2	2	1	0	0	1	0	0	1	0	130	2.54902	1	20	0.392157	1	10	0.196078	0
65	1	2	55	154	60	23.98	1	1	0	33	0	135	81	75	101	50	51	109	61	66	1	4	1	112.5	0	51.9	3	1	1	1	0	1	1	2	0	100	1.66667	0	10	0.166667	0	10	0.166667	0
66	1	2	28	155	75	31.2175	0	1	0	29	0	115	61	81	111	53	61	106	48	55	0	1	1	119.5	0	59.4	3	1	0	1	0	0	0	2	0	80	1.06667	0	17.5	0.233333	1	10	0.133333	0
67	1	2	62	155	70	21.54	1	1	0	38	0	170	101	61	117	71	56	117	66	54	1	1	1	117.9	0	40.4	3	1	0	0	0	0	1	2	1	143	2.04286	1	25	0.357143	1	9	0.128571	0
68	1	2	67	165	55	20.202	1	1	1	28	1	135	75	75	85	51	77	84	55	75	1	3	1	100.5	0	56.5	3	1	1	0	0	1	0	1	1	120	2.18182	1	20	0.363636	1	11	0.2	0
69	1	2	71	156	45	18.4911	1	1	1	30	0	161	70	83	109	44	61	97	45	68	1	4	1	87.6	1	61	3	1	1	0	0	1	1	2	1	60	1.33333	0	15	0.333333	1	11	0.244444	1
70	1	2	53	161	65	20.54	1	1	0	30	1	114	61	88	88	50	64	86	46	55	1	4	1	110.8	0	43.8	2	1	1	0	1	0	0	2	0	75	1.15385	0	20	0.307692	1	9	0.138462	0
71	1	2	37	155	53	22.0604	1	1	0	28	0	111	71	86	111	66	69	115	75	71	0	3	1	118	0	51	3	1	0	0	0	0	1	2	1	80	1.50943	0	15	0.283019	1	9	0.169811	0
72	1	2	52	156	65	23.17	1	1	0	35	1	144	80	68	113	71	68	135	71	70	1	4	1	104.1	0	54.2	2	1	0	0	0	1	0	2	0	100	1.53846	0	25	0.384615	1	10	0.153846	0
73	1	2	33	151	59	25.8761	0	1	0	28	0	111	71	91	107	61	80	105	60	64	0	1	1	120.9	0	51.6	3	1	0	0	1	0	1	2	0	110	1.86441	0	15	0.254237	1	11	0.186441	0
74	1	2	48	159	61	24.1288	1	1	1	28	0	115	78	79	111	71	71	119	77	86	0	3	1	108	0	52.7	3	1	1	0	0	0	0	2	1	100	1.63934	0	10	0.163934	1	11	0.180328	0
75	1	2	50	154	57.5	24.2452	1	1	0	37	0	118	77	77	105	65	69	116	71	75	0	1	1	90	1	68.1	2	1	1	0	0	0	1	2	1	100	1.73913	0	10	0.173913	1	10	0.173913	0
76	1	2	69	151	50	21.9289	1	1	0	33	0	118	69	85	95	58	75	88	54	70	1	1	1	105.5	0	42	3	1	0	1	0	0	1	1	1	110	2.2	1	25	0.5	1	10	0.2	0
77	1	2	35	159	51	20.1733	1	1	0	33	0	110	75	70	96	65	70	100	68	61	0	3	1	122.9	0	40.9	3	1	0	0	0	1	0	1	0	120	2.35294	1	20	0.392157	0	12	0.235294	1
78	1	2	49	160	50	19.5312	1	1	0	35	1	131	65	50	105	65	69	115	71	75	1	1	1	101.3	0	57.3	3	1	1	0	1	1	1	1	0	105	2.1	1	25	0.4	1	12	0.24	1
79	1	2	56	161	55	21.2183	1	1	1	35	1	166	90	60	116	81	55	108	66	57	1	1	1	99.2	0	57.5	3	1	0	0	0	0	1	2	1	120	2.18182	1	20	0.363636	1	8	0.145455	0
80	1	2	48	155	58	24.1415	1	1	0	35	0	135	81	75	110	81	79	114	75	61	1	3	1	104.5	0	58.3	3	1	1	1	1	0	1	2	1	75	1.2931	0	33	0.568966	1	11	0.189655	0
81	1	2	66	151	60	26.3146	0	1	1	31	1	140	70	65	118	61	60	116	59	61	0	3	1	89.2	1	62.5	2	1	1	1	0	0	1	2	0	55	0.916667	0	20	0.333333	0	12	0.2	0
82	1	2	65	161	83	21.87	1	1	1	31	0	157	80	81	110	61	81	114	64	81	1	1	1	93.5	0	56.8	3	1	1	0	0	1	0	1	0	120	1.44578	0	25	0.301205	1	12	0.144578	0
83	1	2	61	161	61	23.533	1	1	0	31	1	118	61	75	84	47	81	88	51	73	1	1	1	108.7	0	58.7	3	1	0	0	0	0	1	2	1	100	1.63934	0	25	0.409836	1	11	0.180328	0
84	1	2	66	156	54	22.1893	1	1	0	34	0	135	66	67	109	57	66	106	60	61	1	4	1	101.3	0	58.9	3	1	1	1	0	1	1	2	0	90	1.66667	0	12.5	0.231481	0	9	0.166667	0
85	1	2	50	155	49	20.3954	1	1	1	28	1	118	64	75	75	51	71	91	50	68	1	1	1	101.9	0	60.3	3	1	1	0	0	1	1	2	0	110	2.2449	1	25	0.510204	1	12	0.244898	1
86	1	2	66	158	64	25.6369	0	1	0	35	0	164	81	71	160	79	68	168	81	71	0	1	2	91.7	0	59	3	1	0	0	1	0	1	1	0	85	1.32812	0	20	0.3125	0	11	0.171875	0
87	1	2	65	151	56	24.5603	1	1	1	31	1	170	100	84	100	73	55	98	71	51	1	1	1	113.5	0	40.8	3	1	0	0	0	1	0	2	0	90	1.60714	0	25	0.446429	1	12	0.214286	1
88	1	2	47	157	64	25.9645	0	1	0	31	0	105	58	81	89	48	71	93	48	61	0	3	1	117.4	0	41.8	2	1	0	0	0	1	1	1	0	90	1.40625	0	15	0.234375	1	10	0.15625	0
89	1	2	51	156	46	26.53	0	1	0	29	0	110	80	68	108	63	71	107	65	77	0	1	2	104.9	0	54	3	1	0	0	0	1	1	1	0	100	2.17391	1	20	0.434783	0	12	0.26087	1
90	1	1	47	166	50.5	18.3263	1	1	1	29	0	150	80	87	105	61	74	99	61	69	1	1	2	116.5	0	59.2	3	1	1	0	1	0	1	2	0	120	2.37624	1	19	0.376238	1	15	0.29703	1
91	1	1	69	163	98	23.47	1	1	0	30	1	140	93	80	96	45	70	111	59	76	1	1	1	129.8	0	69.8	3	2	0	0	1	1	1	1	0	120	1.22449	0	22	0.153061	0	10	0.102041	0
92	1	1	41	158	65	26.0375	0	1	1	30	0	119	74	63	110	67	71	114	61	71	0	3	1	96.2	0	67.9	2	1	0	1	0	1	1	2	0	100	1.53846	0	15	0.230769	1	12	0.184615	0
93	1	1	62	161	65	25.0762	0	1	1	33	1	157	98	65	115	74	51	108	68	55	1	1	1	90.8	0	87.9	3	1	1	0	1	1	1	2	0	132	2.03077	1	24	0.369231	1	12	0.184615	0
94	1	1	34	164	90	33.4622	0	1	1	34	0	140	84	60	110	60	61	145	91	61	0	1	1	104.7	0	84.8	3	1	0	0	0	0	1	2	0	100	1.11111	0	20	0.222222	1	10	0.111111	0
95	1	1	60	168	81	19.99	1	1	0	31	1	140	84	75	101	56	75	101	64	70	1	1	1	113.1	0	75.5	2	1	1	0	1	1	1	2	0	110	1.35802	0	26	0.320988	1	12	0.148148	0
96	1	1	59	170	84	20.87	1	1	0	33	0	156	84	79	146	80	91	147	78	73	1	1	1	127.8	0	64.3	3	1	1	0	1	0	1	1	0	100	1.19048	0	25	0.297619	0	12	0.142857	0
97	1	1	61	165	74	24.58	1	1	0	29	1	110	75	60	95	61	55	93	61	56	1	1	1	99.4	0	83.5	3	2	0	0	0	1	1	1	0	110	1.48649	0	25	0.337838	1	15	0.202703	1
98	1	1	54	170	69	23.8754	1	1	1	35	0	131	67	65	104	61	61	111	73	61	1	1	1	107.5	0	63.9	3	1	1	0	1	0	1	1	0	110	1.5942	0	25	0.362319	1	12	0.173913	0
99	1	1	33	174	70	23.1206	1	1	1	33	0	108	61	69	105	61	61	106	51	65	0	1	1	114.9	0	77.8	2	1	0	0	1	0	1	2	0	120	1.71429	0	20	0.285714	1	12	0.171429	0
100	1	1	58	171	55	18.8092	1	1	1	28	1	143	89	68	110	64	55	147	78	70	1	1	1	105.7	0	58	3	1	0	0	0	0	1	1	1	120	2.18182	1	25	0.454545	1	12.5	0.227273	1
101	1	1	52	164	65	24.1672	1	1	1	30	1	161	95	100	130	71	63	119	64	50	1	1	1	97.1	0	81.3	2	0	1	0	0	1	1	2	0	132	2.03077	1	10	0.153846	0	12	0.184615	0
102	1	1	68	168	61	21.6128	1	1	0	35	0	140	86	70	84	60	53	83	55	61	1	3	1	80.6	1	86.4	2	1	1	0	0	1	1	2	0	80	1.31148	0	15	0.245902	0	11	0.180328	0
103	1	1	48	171	68.1	23.2892	1	1	1	30	0	135	80	88	110	64	75	109	67	71	1	4	1	94.7	0	84.9	2	1	0	0	1	0	1	2	0	120	1.76211	0	10	0.146843	0	12	0.176211	0
104	1	1	45	164	65	24.1672	1	1	0	36	0	130	84	75	91	55	59	87	54	60	1	3	1	105.1	0	78.7	3	1	1	0	0	0	1	2	0	100	1.53846	0	15	0.230769	0	10	0.153846	0
105	1	1	33	170	84	22.14	1	1	1	33	1	151	81	80	111	59	64	119	65	65	1	1	1	123	0	66	2	1	1	0	0	1	1	2	0	120	1.42857	0	30	0.357143	1	10	0.119048	0
106	1	1	42	171	80	24.54	1	1	0	38	0	161	95	61	109	65	58	101	63	55	1	1	1	110	0	74.1	3	1	0	0	1	0	1	2	0	130	1.625	0	20	0.25	0	12	0.15	0
107	1	1	49	161	60	23.1473	1	3	0	29	0	118	70	71	73	41	51	83	43	60	1	1	1	106.2	0	71.7	2	1	1	0	1	1	1	2	0	130	2.16667	1	20	0.333333	1	10	0.166667	0
108	1	1	66	161	56	21.6041	1	1	0	30	0	150	90	79	104	77	80	116	85	66	1	1	2	102.8	0	59.1	3	1	1	1	0	0	1	1	1	120	2.14286	1	20	0.357143	1	12	0.214286	1
109	1	1	59	169	75	21.65	1	1	0	26	0	115	85	85	96	61	81	111	78	80	1	1	1	81	1	111.1	3	1	1	0	1	1	1	2	0	151	2.01333	1	25	0.333333	1	15	0.2	0
110	1	1	55	175	71	23.1837	1	1	0	30	0	155	88	91	115	71	75	113	65	65	1	1	1	105.1	0	87.5	3	1	0	0	1	0	1	2	1	150	2.11268	1	24	0.338028	1	10	0.140845	0
111	1	1	56	165	57	20.9366	1	1	1	34	0	146	88	75	115	73	74	119	64	80	1	1	1	98.4	0	76.6	3	1	1	0	1	0	1	1	2	100	1.75439	0	15	0.263158	0	12	0.210526	1
112	1	1	61	167	70.5	25.2788	0	1	1	40	0	118	84	77	114	70	65	103	68	61	1	3	2	104.7	0	83.8	3	1	1	1	0	1	0	1	2	120	1.70213	0	30	0.425532	1	12	0.170213	0
113	1	1	64	165	65	23.8751	1	1	0	31	0	115	70	80	95	51	67	98	55	69	1	1	1	116.2	0	74.4	3	1	0	0	0	1	1	2	0	132	2.03077	1	20	0.307692	1	12	0.184615	0
114	1	1	48	161	75	23.45	1	1	0	33	0	141	64	91	95	55	81	101	57	63	1	3	1	97.7	0	82.8	3	1	1	0	0	0	1	2	0	70	0.933333	0	30	0.4	1	10	0.133333	0
115	1	1	62	164	65	24.1672	1	1	1	31	1	170	85	70	131	60	58	116	58	57	1	3	1	75.2	1	94.7	3	1	0	0	1	1	0	2	1	150	2.30769	1	17.5	0.269231	0	15	0.230769	1
116	1	2	47	159	61.5	24.3266	1	3	1	34	0	168	99	68	109	69	68	118	78	68	1	1	2	107	0	55.4	3	1	1	0	0	1	1	1	0	110	1.78862	0	25	0.406504	1	13	0.211382	1
117	1	2	47	161	70	27.0051	0	1	1	31	1	161	80	71	115	74	69	160	90	63	1	1	1	105.7	0	57.5	2	1	1	0	0	1	1	2	1	120	1.71429	0	25	0.357143	1	14	0.2	0
118	1	2	23	157	49	19.8791	1	1	0	31	0	118	71	95	95	61	60	96	61	84	1	1	1	131.4	0	49.6	3	1	1	1	0	0	1	2	0	110	2.2449	1	25	0.510204	1	12	0.244898	1
119	1	2	52	159	61	24.1288	1	1	1	31	0	139	85	81	99	61	55	93	54	50	1	1	1	102.2	0	57.3	3	2	0	0	0	1	1	1	0	100	1.63934	0	10	0.163934	0	10	0.163934	0
120	1	2	42	160	71	27.7344	0	1	0	27	0	117	67	65	110	60	61	111	61	64	1	1	2	105.4	0	62.6	3	1	1	0	1	0	1	2	0	150	2.11268	1	20	0.28169	0	10	0.140845	0
121	1	2	38	161	70	27.0051	0	1	1	28	0	130	84	70	110	74	64	109	75	61	0	1	1	116.3	0	52.1	2	1	0	0	0	0	1	1	0	100	1.42857	0	30	0.428571	0	10	0.142857	0
122	1	2	48	156	71	29.1749	0	3	0	33	0	144	88	104	118	65	90	117	64	91	0	1	1	108.5	0	52	2	1	0	0	0	0	1	1	2	110	1.5493	0	20	0.28169	1	10	0.140845	0
123	1	2	91	151	65	28.5075	0	1	0	26	0	115	70	65	95	57	50	108	66	49	1	1	1	116.9	0	40.6	3	1	1	0	0	0	1	2	0	100	1.53846	0	15	0.230769	0	11	0.169231	0
124	1	2	30	161	50	19.2894	1	1	0	35	0	116	65	85	100	59	68	99	51	65	0	3	1	122.9	0	52.3	2	1	0	0	0	0	1	2	0	70	1.4	0	15	0.3	0	7	0.14	0
125	1	2	52	157	51	20.6905	1	1	1	30	0	141	93	65	96	56	55	104	61	53	1	3	1	106.6	0	50.4	2	1	1	1	0	1	1	2	0	120	2.35294	1	20	0.392157	1	12	0.235294	1
126	1	2	24	161	60	23.1473	1	1	1	33	0	105	57	80	96	44	70	98	45	69	0	1	1	134.9	0	44.8	3	1	0	0	0	0	1	2	0	130	2.16667	1	15	0.25	1	12	0.2	0
127	1	2	49	157	67	27.1816	0	1	0	31	0	150	84	78	99	57	63	100	51	55	1	1	1	117.8	0	39.6	3	1	1	1	0	0	1	1	0	140	2.08955	1	15	0.223881	0	12	0.179104	0
128	1	2	55	156	64	26.2985	0	1	1	34	1	147	80	81	109	51	65	117	59	61	1	3	1	104.6	0	50	3	1	1	0	0	0	1	1	0	110	1.71875	0	25	0.234375	0	12	0.1875	0
129	1	2	38	158	55	22.0317	1	1	0	31	0	118	81	83	85	54	68	98	64	81	1	4	1	110.7	0	60.6	3	1	1	0	0	1	1	1	0	120	2.18182	1	15	0.272727	0	12	0.218182	1
130	1	2	45	156	55	22.6003	1	1	1	33	0	156	84	64	111	66	55	105	60	54	1	1	1	121.8	0	39	2	1	0	0	0	0	1	2	0	120	2.18182	1	30	0.545455	1	11	0.2	0
131	1	2	33	161	50	19.2894	1	3	1	27	0	108	55	79	101	57	81	106	57	71	0	1	0	121.8	0	50.4	3	1	0	0	0	0	1	2	0	110	2.2	1	15	0.3	0	11	0.22	1
132	1	2	20	158	60	24.0346	1	1	0	31	0	119	75	74	86	49	57	104	71	55	1	4	1	143.2	0	40.7	3	1	1	0	0	0	1	2	1	100	1.66667	0	15	0.25	0	8	0.133333	0
133	1	2	46	155	63	26.2227	0	1	0	30	0	116	66	75	74	40	51	94	44	50	1	5	1	113.7	0	47	2	0	1	0	1	1	1	1	1	80	1.26984	0	20	0.31746	1	12	0.190476	0
134	1	2	54	155	53	22.0604	1	1	1	29	0	155	98	85	110	73	91	115	74	73	1	1	1	104.2	0	51.8	3	1	0	1	0	0	1	2	1	150	2.83019	1	15	0.283019	0	10	0.188679	0
135	1	2	49	155	70	29.1363	0	3	1	30	1	146	70	78	110	74	69	140	95	58	1	1	1	103.2	0	59.3	3	1	0	0	0	1	1	2	1	120	1.71429	0	20	0.285714	0	15	0.214286	1
136	1	2	53	154	54	22.7694	1	1	1	34	1	177	101	104	110	66	81	107	66	70	1	1	1	106.8	0	49	3	1	1	0	1	0	1	2	1	100	1.85185	0	10	0.185185	0	9	0.166667	0
137	1	2	27	161	55	21.2183	1	1	0	33	0	116	74	75	96	55	57	104	60	59	1	1	1	118.5	0	62	3	1	1	0	1	1	1	2	0	80	1.45455	0	20	0.363636	1	12	0.218182	1
138	1	2	48	156	50	20.5457	1	1	0	35	0	105	45	68	105	60	55	97	57	51	0	1	1	105.7	0	56.3	3	1	0	0	0	0	1	2	0	113.33	2.26667	1	15	0.3	0	8	0.16	0
139	1	2	53	151	67	29.3847	0	1	0	31	0	140	91	71	110	66	56	115	61	56	0	1	1	108.4	0	46.9	2	1	0	0	0	0	0	2	1	90	1.34328	0	15	0.223881	1	8	0.119403	0
140	1	2	68	154	70	29.5159	0	1	1	34	1	139	76	78	93	59	61	110	45	59	1	3	1	96.8	0	48	2	1	0	0	0	1	0	1	0	100	1.42857	0	15	0.214286	0	11	0.157143	0
141	1	2	48	161	66	25.462	0	3	0	31	0	151	87	58	97	64	60	98	65	48	1	1	2	105	0	57.4	3	1	0	1	0	0	1	2	1	90	1.36364	0	20	0.30303	1	9	0.136364	0
142	1	2	54	158	57.5	23.0332	1	1	0	26	0	110	81	64	81	50	51	90	51	56	1	4	1	78.6	1	74.4	3	1	1	0	0	0	1	2	1	100	1.73913	0	20	0.347826	1	9	0.156522	0
143	1	2	33	161	91	23.87	1	1	0	30	0	151	80	94	111	71	78	106	61	74	1	1	1	119.4	0	53.6	3	1	0	1	1	1	1	2	0	120	1.31868	0	20	0.21978	0	12	0.131868	0
144	1	2	48	158	60	24.0346	1	1	0	37	0	131	78	75	98	58	51	99	63	51	1	1	2	105.8	0	56.1	3	1	1	0	0	1	1	2	0	100	1.66667	0	15	0.25	0	11	0.183333	0
145	1	2	50	151	51	22.3674	1	1	0	31	0	155	80	88	140	75	80	135	73	84	1	1	1	107.1	0	51.8	3	1	0	0	0	0	1	2	1	120	2.35294	1	15	0.294118	0	14	0.27451	1
146	1	2	28	161	58	22.3757	1	1	0	34	0	110	75	86	99	63	91	101	63	81	0	1	1	119.5	0	59.4	2	1	0	0	0	0	0	2	1	100	1.72414	0	20	0.344828	0	11	0.189655	0
147	1	2	44	157	50	20.2848	1	1	0	31	0	106	51	69	99	53	59	91	44	51	0	1	1	122.1	0	39.6	2	2	0	0	1	0	1	1	2	90	1.8	0	20	0.4	0	12	0.24	1
148	1	2	56	154	60	25.2994	0	1	0	28	0	118	70	78	100	60	61	95	54	55	1	1	1	112.6	0	39.2	3	1	1	0	0	1	1	2	0	100	1.66667	0	15	0.25	0	12	0.2	0
149	1	2	69	151	51	22.3674	1	1	1	29	0	160	84	75	101	54	61	138	75	54	1	1	1	96.7	0	47.1	3	1	1	1	1	1	1	1	1	100	1.96078	0	25	0.490196	1	12	0.235294	1
150	1	2	60	155	53	22.0604	1	1	1	28	0	146	85	75	119	65	78	119	65	75	0	1	1	98.6	0	53.8	2	1	1	0	1	0	1	1	0	140.00	2.64151	1	20	0.377358	0	12	0.226415	1
151	1	2	67	158	40	16.0231	1	1	1	33	0	131	75	76	108	60	51	105	57	55	1	1	1	93.7	0	54.2	3	2	1	1	1	0	1	1	0	100	2.5	1	20	0.5	1	11	0.275	1
152	1	1	52	167	71	25.4581	0	1	1	26	0	138	80	64	110	68	57	139	85	61	0	1	1	117.4	0	53.4	2	1	0	0	0	1	1	2	0	120	1.69014	0	30	0.422535	0	10	0.140845	0
153	1	1	54	174	80	26.4236	0	1	1	34	1	165	105	79	109	66	48	103	63	49	1	1	1	105.4	0	67	3	1	1	1	0	1	1	2	1	80	1	0	25	0.3125	1	10	0.125	0
154	1	1	68	161	65	25.0762	0	1	1	31	0	185	105	87	151	100	88	159	94	89	1	1	2	100	0	60	3	2	0	0	0	1	1	1	0	100	1.53846	0	20	0.307692	1	10	0.153846	0
155	1	1	47	174	74.7	24.673	1	1	1	30	0	114	69	55	90	60	59	101	67	53	1	1	1	106.8	0	73.1	2	1	1	0	0	1	1	1	0	120	1.60643	0	15	0.200803	0	12	0.160643	0
156	1	1	45	166	80	29.0318	0	1	0	35	1	187	110	75	136	84	61	150	86	56	1	1	1	94.2	0	86.8	2	1	0	0	1	0	1	1	0	161	2.0125	1	25	0.3125	1	15	0.1875	0
157	1	1	46	171	57	19.4932	1	1	1	31	0	115	76	81	117	81	79	99	68	77	1	4	1	113.6	0	64.1	2	1	1	0	0	1	1	1	1	120	2.10526	1	15	0.263158	0	12	0.210526	1
158	1	1	69	164	60	22.3081	1	1	1	28	1	158	81	79	110	80	78	111	80	76	1	1	1	100.1	0	59.8	2	1	0	0	0	0	1	1	0	125	2.08333	1	15	0.25	0	10	0.166667	0
159	1	1	30	161	75	28.9341	0	1	0	30	0	130	85	81	101	49	69	106	57	70	1	1	1	123.3	0	69	2	1	1	0	0	0	1	2	0	130	1.73333	0	22	0.2	1	12.5	0.166667	0
160	1	1	66	168	64	22.6757	1	1	1	30	1	144	80	69	113	71	51	117	74	53	1	1	1	39.5	1	157.7	3	1	0	0	0	1	1	1	1	70	1.09375	0	15	0.234375	0	11	0.171875	0
161	1	1	42	168	77	27.2817	0	1	0	34	0	114	73	70	104	61	55	107	63	50	0	1	1	118.4	0	62	2	1	0	0	0	0	1	2	1	100	1.2987	0	25	0.324675	0	10	0.12987	0
162	1	1	31	161	64	24.6904	1	1	0	35	0	114	71	79	85	50	64	90	51	60	1	1	1	122.1	0	69.5	2	1	1	0	0	0	1	2	0	100	1.5625	0	25	0.234375	1	9	0.140625	0
163	1	1	67	166	60	21.7738	1	1	1	30	1	156	81	77	101	70	60	101	70	65	1	1	1	84.7	1	83.4	3	1	0	0	0	0	1	2	0	100	1.66667	0	26	0.25	1	12	0.2	0
164	1	1	74	161	39	15.0457	1	1	1	39	1	141	91	95	119	75	87	103	65	81	1	1	1	70.7	1	93	3	1	1	1	0	0	0	1	0	53.33	1.36744	0	15	0.384615	1	7.5	0.192308	0
165	1	1	40	167	61	21.8724	1	1	0	30	0	147	90	79	116	81	68	117	81	65	0	1	1	108.9	0	78.6	2	0	1	0	0	0	0	1	0	120	1.96721	0	15	0.245902	1	10	0.163934	0
166	1	1	60	161	61	23.533	1	3	0	33	0	146	70	65	99	60	51	133	61	60	1	1	1	107.9	0	57.2	3	1	0	0	0	1	0	2	1	90	1.47541	0	20	0.327869	1	12	0.196721	0
167	1	1	49	175	60	19.5918	1	1	0	31	0	141	94	80	117	85	67	113	77	65	1	1	1	108.3	0	68.4	2	1	1	0	0	0	1	1	0	100	1.66667	0	20	0.333333	1	12	0.2	0
168	1	1	67	161	71	27.3909	0	1	0	35	1	149	74	65	116	71	65	91	60	55	1	3	1	74.8	1	93	2	1	1	0	0	1	1	1	0	100	1.40845	0	20	0.28169	0	12	0.169014	0
169	1	1	33	164	75	27.8852	0	1	0	35	0	116	63	64	105	65	64	101	61	59	0	1	1	118.3	0	72.5	2	1	0	0	0	0	1	1	0	90	1.2	0	20	0.266667	1	10	0.133333	0
170	1	1	48	166	59	21.4109	1	1	1	34	0	137	70	79	101	55	61	117	88	65	1	1	1	110.8	0	65.8	3	1	1	0	0	0	1	2	0	110	1.86441	0	20	0.338983	1	9	0.152542	0
171	1	1	53	167	68	24.3824	1	1	1	31	0	151	100	70	131	78	60	117	76	60	0	1	1	112	0	58.8	2	1	0	1	0	0	1	2	0	95	1.39706	0	20	0.294118	1	10	0.147059	0
172	1	1	35	170	83	28.7197	0	1	0	38	0	136	81	80	101	57	70	105	58	58	1	1	1	120.3	0	67.2	3	1	1	0	0	1	1	2	0	140	1.68675	0	20	0.240964	0	12	0.144578	0
173	1	1	82	161	74	28.5483	0	1	1	30	1	173	85	76	100	61	54	98	58	53	1	1	1	85.1	1	69.9	3	1	0	0	0	0	1	1	0	130.00	1.75676	0	20	0.27027	1	13	0.175676	0
174	1	1	63	166	71	25.7657	0	1	1	29	1	140	81	70	107	63	60	105	61	64	1	1	0	85.8	1	84.5	2	1	1	0	0	0	0	2	0	110	1.5493	0	20	0.28169	1	12	0.169014	0
175	1	1	40	161	89	21.12	1	1	0	31	0	171	95	96	119	70	69	101	61	60	1	1	0	123.4	0	58	2	1	1	0	0	1	1	2	0	120	1.34831	0	25	0.280899	1	13	0.146067	0
176	1	1	68	161	68	26.2336	0	1	1	29	0	171	71	70	110	51	53	165	88	77	1	4	1	82.9	1	84.4	3	2	0	0	0	1	1	1	0	130.00	1.91176	0	25	0.367647	1	13	0.191176	0
177	1	1	78	165	75	27.5482	0	3	1	31	0	144	81	54	115	61	48	119	64	51	1	3	1	94	0	58.8	2	1	1	1	0	0	1	1	0	110	1.46667	0	30	0.4	1	14	0.186667	0
178	1	1	46	161	67.5	26.0407	0	1	0	31	0	139	78	59	110	67	51	119	71	55	1	1	2	115.5	0	61.6	3	2	1	0	0	1	1	1	0	140	2.07407	1	30	0.444444	1	15	0.222222	1
179	1	1	48	161	67	25.8478	0	1	0	33	0	144	84	55	115	61	60	130	85	58	1	1	1	116.8	0	57.8	3	1	1	0	0	0	1	2	0	110	1.64179	0	30	0.447761	1	10	0.149254	0
180	1	1	40	170	75	25.9516	0	1	0	39	0	110	88	79	101	81	51	116	86	63	0	1	2	112.7	0	72.4	3	1	0	0	0	0	1	2	0	90	1.2	0	20	0.266667	1	12	0.16	0
181	1	1	57	170	60	20.7612	1	1	1	31	0	117	74	80	100	71	61	110	77	61	1	1	1	106.6	0	61.9	2	1	0	0	0	1	1	2	0	150	2.5	1	30	0.5	1	8	0.133333	0
182	1	1	37	170	91	24.56	1	1	0	31	0	145	81	75	111	70	69	114	70	55	1	3	1	110.6	0	79.6	2	1	0	1	1	1	1	2	0	120	1.31868	0	25	0.274725	0	8	0.0879121	0
183	1	1	42	168	75	26.5731	0	1	1	35	0	114	74	81	86	55	74	95	60	64	1	3	2	114.8	0	66.8	3	2	1	0	0	1	1	1	0	133.33	1.77778	0	25	0.266667	1	8	0.106667	0
184	1	1	50	171	60	20.5191	1	1	1	31	0	111	75	76	110	81	64	111	77	65	0	3	0	113.8	0	59.6	2	1	0	0	1	0	1	2	0	110	1.83333	0	10	0.166667	1	12	0.2	0
185	1	1	46	166	69	25.0399	0	1	1	31	0	137	77	80	108	55	61	109	59	64	0	1	2	110.4	0	68.6	3	2	0	0	0	0	0	1	0	100	1.44928	0	25	0.362319	0	12	0.173913	0
186	1	1	46	164	75	27.8852	0	1	0	33	0	119	66	61	81	60	53	99	70	54	1	1	1	81.8	1	97	3	1	0	0	0	0	0	2	0	120	1.6	0	15	0.2	1	10	0.133333	0
187	1	1	54	171	60	20.5191	1	1	1	35	0	105	70	65	95	65	54	93	66	53	0	1	2	112.1	0	57.7	3	2	0	1	0	0	0	1	0	80	1.33333	0	30	0.5	0	14	0.233333	1
188	1	1	46	165	70	25.7117	0	1	0	30	0	115	78	104	81	60	91	81	59	87	1	3	1	111.6	0	66.9	2	1	1	0	0	1	1	1	0	120	1.71429	0	20	0.285714	0	11	0.157143	0
189	1	1	49	164	61.5	22.8659	1	1	0	31	0	151	94	79	101	67	59	101	70	59	1	1	1	86.1	1	91.4	3	1	0	0	0	0	1	1	0	110	1.78862	0	15	0.243902	1	12	0.195122	0
190	1	1	34	165	75	27.5482	0	1	0	31	0	140	70	69	110	70	65	130	65	59	1	1	1	106.2	0	83.8	3	1	1	0	0	1	1	2	0	120	1.6	0	25	0.333333	1	15	0.2	0
191	1	1	36	169	84	29.4107	0	1	1	27	0	110	70	58	103	54	51	101	55	45	0	1	1	112.6	0	77.7	2	1	0	0	1	0	1	1	0	120	1.42857	0	20	0.238095	1	15	0.178571	0
192	1	1	63	167	68	24.3824	1	1	1	31	1	145	80	84	110	69	70	150	81	71	1	1	1	96.2	0	71.8	3	1	1	0	0	1	1	2	1	130	1.91176	0	20	0.294118	0	13	0.191176	0
193	1	1	49	161	93	20.84	1	1	1	33	1	171	91	61	106	64	53	111	77	55	1	1	1	107.6	0	69.5	2	0	0	0	0	0	1	2	0	120	1.29032	0	27	0.268817	1	14	0.150538	0
194	1	1	72	166	60	21.7738	1	1	1	33	1	135	83	88	108	65	84	111	66	81	1	3	1	98.9	0	57.6	3	2	1	0	0	1	1	1	1	100.00	1.66667	0	20	0.333333	1	11	0.183333	0
195	1	1	39	167	86	19.37	1	1	0	31	0	135	71	91	109	60	89	111	61	89	1	1	1	113.9	0	71.7	2	1	1	0	0	1	0	2	1	170	1.97674	0	20	0.232558	0	11	0.127907	0
196	1	1	54	170	81	28.0277	0	1	1	31	1	151	85	84	111	66	79	101	66	64	1	3	1	85.8	1	89	2	1	0	0	0	0	1	2	0	120	1.48148	0	25	0.308642	1	13	0.160494	0
197	1	1	45	174	75	24.7721	1	1	1	31	1	165	91	85	139	71	91	135	71	89	1	1	1	109.9	0	70.7	2	1	1	0	0	0	0	2	1	110	1.46667	0	24	0.32	1	13	0.173333	0
198	1	1	55	164	90	33.4622	0	1	0	36	0	160	103	94	140	89	61	145	81	61	0	1	1	102.4	0	70.7	2	2	0	0	0	0	0	1	0	80	0.888889	0	30	0.333333	0	10	0.111111	0
199	1	1	65	161	69	26.6193	0	1	1	30	1	151	94	75	111	71	60	110	70	60	1	1	1	94.1	0	73.2	3	1	1	0	0	0	1	1	0	100	1.44928	0	24	0.347826	1	16	0.231884	1
200	1	1	50	164	64	23.7954	1	1	1	35	0	146	81	88	110	70	81	111	71	75	1	3	1	107.3	0	68.7	3	1	1	0	0	1	1	2	0	130	2.03125	1	20	0.3125	1	15	0.234375	1
201	1	1	37	170	55	19.0311	1	1	0	31	0	117	66	78	96	55	71	96	54	60	0	1	1	115.7	0	71.4	3	1	0	0	0	1	1	2	1	100	1.81818	0	15	0.272727	1	10	0.181818	0
202	1	1	57	167	75	26.8923	0	1	1	31	1	165	91	55	119	69	51	110	71	50	1	1	1	113.7	0	53	3	1	0	1	0	1	1	2	0	120	1.6	0	25	0.333333	1	12	0.16	0
203	1	1	50	165	71	26.079	0	1	0	31	0	101	61	55	77	48	55	83	51	44	1	3	1	102.1	0	77.5	2	1	1	0	0	1	0	1	0	110	1.5493	0	25	0.352113	1	11	0.15493	0
204	1	1	64	168	81.5	28.8761	0	1	1	35	1	135	85	70	111	70	61	110	81	55	1	1	1	96.9	0	69.4	3	1	1	0	0	0	1	2	0	90	1.10429	0	25	0.306748	1	15	0.184049	0
205	1	1	31	171	64	21.8871	1	1	0	35	0	131	69	87	106	61	59	114	71	69	1	3	1	110.5	0	87	3	2	0	0	0	0	0	1	2	130	2.03125	1	20	0.3125	1	12	0.1875	0
206	1	1	38	171	105	20.32	1	1	0	41	0	151	77	71	119	69	61	139	74	58	1	1	1	89.4	1	94.4	2	1	1	0	0	0	0	2	1	150	1.42857	0	30	0.285714	0	15	0.142857	0
207	1	1	67	165	61	22.4059	1	1	0	28	0	117	70	70	90	60	59	89	56	55	1	1	1	98.9	0	62.7	3	1	0	0	0	1	0	2	0	100	1.63934	0	20	0.327869	1	10	0.163934	0
208	1	1	50	165	75	27.5482	0	1	1	31	0	194	118	81	110	100	70	115	105	71	1	1	1	102.4	0	77.1	2	1	1	0	0	0	1	2	0	80	1.06667	0	25	0.333333	1	12	0.16	0
209	1	1	32	165	66	24.2424	1	1	0	34	0	115	65	110	96	58	109	99	56	99	1	4	1	125.4	0	64	3	1	1	0	0	1	0	2	1	100	1.51515	0	15	0.227273	0	8	0.121212	0
210	1	1	65	164	81	18.98	1	1	1	34	1	151	90	80	115	66	61	104	59	61	1	1	1	89.7	1	80.5	3	1	1	0	0	1	1	2	0	100	1.23457	0	22	0.271605	0	15	0.185185	0
211	1	1	73	165	64	23.5078	1	1	1	34	0	118	58	74	101	56	64	101	48	51	0	1	1	81.3	1	83.3	3	1	0	0	1	0	1	1	0	90.00	1.40625	0	20	0.3125	0	10	0.15625	0
212	1	1	45	171	69	23.597	1	1	0	30	0	161	98	88	111	84	80	109	78	71	1	1	1	119.8	0	57.2	2	1	0	0	0	1	0	2	1	120	1.73913	0	25	0.362319	1	12	0.173913	0
213	1	1	66	164	51	26.71	0	1	1	36	0	115	65	78	100	51	70	115	71	51	0	1	1	107.3	0	52.3	3	1	0	0	0	0	1	1	0	75	1.47059	0	17.5	0.343137	0	7	0.137255	0
214	1	1	47	171	86	29.4108	0	1	0	31	0	104	73	58	97	59	60	110	61	60	0	1	1	114.1	0	62.3	3	1	0	0	1	0	1	1	0	110	1.27907	0	25	0.290698	1	16	0.186047	0
215	1	1	67	161	65	25.0762	0	1	1	35	1	135	80	60	134	71	60	100	70	59	1	1	1	97.4	0	65.1	2	1	0	0	0	0	0	2	0	110	1.69231	0	15	0.230769	0	10	0.153846	0
216	1	1	50	170	81	28.0277	0	1	0	29	0	151	95	68	145	90	61	116	78	51	1	1	1	86	1	90.9	3	1	1	0	0	1	0	2	1	100	1.23457	0	20	0.246914	0	12	0.148148	0
217	1	1	28	161	55	21.2183	1	1	1	35	1	150	100	70	91	71	60	94	70	58	1	1	1	80.2	1	110.1	2	1	1	0	0	1	0	1	0	120	2.18182	1	20	0.363636	1	11	0.2	0
218	1	1	69	164	70	26.0262	0	1	1	35	1	158	91	85	156	96	80	154	96	85	1	1	1	91.3	0	73.5	3	1	0	0	0	0	1	1	0	100	1.42857	0	25	0.357143	1	14	0.2	0
219	1	1	67	161	70	27.0051	0	1	1	31	1	160	80	70	110	70	61	107	65	66	1	1	1	101.5	0	58.9	3	2	1	0	0	1	0	2	0	60.00	0.857143	0	30	0.428571	1	12	0.171429	0
220	1	1	46	171	75	25.6489	0	1	0	37	0	116	75	61	100	51	61	91	51	51	1	1	1	116.8	0	59.8	2	1	1	1	1	1	1	2	0	100	1.33333	0	25	0.333333	1	11	0.146667	0
221	1	1	54	161	71	27.3909	0	1	1	28	1	110	58	101	90	61	85	110	65	101	1	3	1	106.7	0	65.1	3	1	0	0	0	0	0	1	0	125	1.76056	0	25	0.352113	1	15	0.211268	1
222	1	1	49	171	76	25.9909	0	1	0	37	0	115	75	70	90	60	65	94	59	61	1	1	1	102.6	0	78	2	1	0	0	0	1	0	2	0	125	1.64474	0	10	0.131579	0	12	0.157895	0
223	1	1	37	166	65	23.5883	1	1	0	30	0	138	65	86	113	68	80	105	57	80	1	1	1	113.1	0	75.6	2	1	1	0	0	0	1	1	2	131	2.01538	1	15	0.230769	0	11	0.169231	0
224	1	1	41	171	68	23.255	1	1	0	30	0	118	80	61	110	70	69	130	86	60	0	1	1	88.8	1	93.3	2	1	0	0	1	0	1	2	0	95	1.39706	0	20	0.294118	1	15	0.220588	1
225	1	1	32	166	65	23.5883	1	3	0	31	0	140	80	70	107	61	60	100	60	60	1	1	1	119	0	72.7	2	1	0	0	0	1	0	1	2	90	1.38462	0	20	0.307692	1	15	0.230769	1
226	1	1	50	171	71	24.281	1	1	1	31	0	140	80	90	100	84	79	91	84	84	1	1	1	105.3	0	72	3	1	1	0	0	1	1	1	2	120	1.69014	0	20	0.28169	1	12	0.169014	0
227	1	1	26	174	69	22.7903	1	1	0	31	0	138	75	80	110	65	74	106	60	63	1	3	1	121.5	0	76.5	3	1	0	0	0	1	1	2	1	140	2.02899	1	20	0.289855	1	12	0.173913	0
228	1	1	50	164	54	20.0773	1	1	1	36	0	139	81	61	113	65	61	110	66	68	1	1	2	76.9	1	99.7	3	1	1	0	0	0	1	2	0	120	2.22222	1	20	0.37037	1	11.5	0.212963	1
229	1	2	50	156	56	23.0112	1	1	0	31	0	151	81	79	110	60	60	100	60	55	1	1	1	102.2	0	59.8	3	1	0	1	0	1	1	2	0	120	2.14286	1	15	0.267857	0	10	0.178571	0
230	1	2	49	158	57	22.8329	1	1	0	31	0	111	77	78	118	80	80	100	60	66	1	1	1	113.9	0	43.9	2	1	1	1	0	0	1	2	0	100	1.75439	0	15	0.263158	0	10	0.175439	0
231	1	2	63	160	43.5	16.9922	1	1	0	27	0	151	84	70	148	80	71	130	70	50	1	1	1	104.4	0	42.5	2	2	0	0	0	0	1	1	0	100	2.29885	1	25	0.574713	1	8	0.183908	0
232	1	2	56	160	56	21.875	1	1	0	29	0	160	85	76	116	80	70	110	80	65	1	1	2	65.1	1	86	3	1	0	0	0	1	1	2	1	100	1.78571	0	25	0.446429	1	13	0.232143	1
233	1	2	29	155	47	19.563	1	1	1	28	0	106	65	71	108	61	86	100	51	81	0	1	1	140.9	0	35.3	3	1	0	0	1	1	1	2	0	90	1.91489	0	15	0.319149	0	11	0.234043	1
234	1	2	26	158	70	28.0404	0	1	0	31	0	116	67	65	110	51	59	105	50	54	0	1	1	127.4	0	51.1	2	1	0	0	0	0	0	2	0	100	1.42857	0	20	0.285714	1	11	0.157143	0
235	1	2	54	161	64	24.6904	1	1	0	36	0	148	87	76	137	87	66	118	84	66	0	1	1	99.6	0	59.4	2	1	0	0	0	0	1	2	0	80	1.25	0	20	0.3125	0	13	0.203125	1
236	1	2	48	159	60	23.7332	1	1	1	30	0	116	80	80	95	64	77	95	64	77	1	4	1	111.3	0	48.1	3	1	1	0	0	0	1	2	0	122	2.03333	1	15	0.25	0	11	0.183333	0
237	1	2	46	160	59	23.0469	1	1	1	31	0	110	76	81	88	58	58	91	58	61	1	1	1	108.2	0	54.8	2	1	1	0	0	1	1	2	0	110	1.86441	0	10	0.169492	0	10	0.169492	0
238	1	2	44	161	66	25.462	0	1	1	31	0	144	89	71	114	64	60	109	61	59	1	1	1	117.5	0	44.4	2	1	1	0	0	1	0	2	1	100	1.51515	0	20	0.30303	1	12	0.181818	0
239	1	2	33	161	60	23.1473	1	1	0	38	0	117	80	80	108	68	68	111	87	61	0	1	1	124	0	47.7	2	1	0	0	0	0	1	2	0	110	1.83333	0	12	0.2	1	11	0.183333	0
240	1	2	35	156	53	21.7784	1	1	0	31	0	107	66	60	105	70	58	90	53	57	0	1	1	121.5	0	48.7	3	1	1	1	0	0	1	1	0	100	1.88679	0	20	0.377358	0	12	0.226415	1
241	1	2	46	159	51.5	20.371	1	1	1	31	0	133	74	87	110	61	61	100	53	53	1	1	1	111.5	0	50	3	1	0	0	0	0	1	1	2	115	2.23301	1	20	0.38835	1	11	0.213592	1
242	1	2	53	164	60	22.3081	1	1	0	31	0	110	75	71	90	60	76	95	60	68	1	1	1	115	0	55	3	1	0	0	0	1	1	2	1	125	2.08333	1	15	0.25	1	10	0.166667	0
243	1	2	64	157	55	22.3133	1	1	0	33	0	166	89	68	110	69	60	115	70	65	1	1	1	94.3	0	56.6	2	1	1	0	0	0	1	2	0	120	2.18182	1	15	0.272727	0	12	0.218182	1
244	1	2	56	165	65	23.8751	1	1	1	31	0	119	60	71	111	54	69	115	60	63	0	1	1	104.8	0	48.7	2	1	0	0	0	0	1	1	0	90	1.38462	0	20	0.307692	0	12	0.184615	0
245	1	2	28	160	61	23.8281	1	1	1	30	0	110	58	70	100	55	50	88	56	51	0	1	2	120.8	0	57.5	3	1	1	1	0	0	1	1	0	90	1.47541	0	20	0.327869	0	12	0.196721	0
246	1	2	56	161	60	23.1473	1	1	1	30	0	110	83	56	90	47	55	88	46	51	1	1	2	100.8	0	54.8	3	1	0	0	0	1	1	2	0	124	2.06667	1	20	0.333333	1	7	0.116667	0
247	1	2	43	156	60	24.6548	1	1	1	33	0	110	68	78	90	70	60	95	59	65	0	1	1	97.1	0	66.6	2	1	1	0	0	1	1	2	0	70	1.16667	0	20	0.333333	0	12	0.2	0
248	1	2	47	158	65	26.0375	0	1	0	30	0	116	61	60	117	65	61	106	50	50	0	1	1	106.1	0	56.9	2	1	0	0	0	0	1	2	0	80	1.23077	0	20	0.307692	0	11	0.169231	0
249	1	2	58	155	63	26.2227	0	1	1	31	0	109	45	78	94	46	76	90	45	76	0	1	1	103.6	0	48.3	2	1	1	0	0	0	1	1	0	80	1.26984	0	15	0.238095	1	6	0.0952381	0
250	1	2	61	154	58	24.4561	1	1	0	31	0	145	90	75	130	80	73	110	63	64	1	1	1	105.8	0	42.7	3	1	0	0	0	0	1	2	0	100	1.72414	0	15	0.258621	0	12	0.206897	1
251	1	2	67	160	47	18.3594	1	1	1	31	0	177	89	87	116	60	44	117	43	49	1	1	2	92.7	0	56	3	1	1	0	0	0	1	1	2	110	2.34043	1	15	0.319149	1	10	0.212766	1
252	1	2	44	157	75	22.65	1	1	0	30	1	134	75	79	110	59	61	100	60	61	1	1	1	110.8	0	53.1	3	2	0	0	0	1	1	2	0	151	2.01333	1	25	0.333333	1	11	0.146667	0
253	1	2	31	159	60	23.7332	1	1	0	34	0	113	68	71	91	64	68	93	65	69	0	1	1	118.1	0	57.8	3	1	1	1	0	0	1	2	0	125	2.08333	1	15	0.25	1	12	0.2	0
254	1	2	79	161	46	17.7462	1	1	1	30	1	191	88	81	110	71	60	117	70	60	1	1	2	87.6	1	87.6	3	2	1	0	0	1	1	1	2	100.00	2.17391	1	20	0.434783	1	12	0.26087	1
255	1	2	53	161	63	24.3046	1	1	1	31	1	156	81	80	91	55	68	99	56	54	1	1	1	100.6	0	58.8	2	1	0	0	0	0	0	2	0	110	1.74603	0	15	0.238095	0	10	0.15873	0
256	1	2	64	161	58	22.3757	1	1	1	31	1	190	90	78	110	61	80	115	65	53	1	1	1	96.4	0	52.9	3	1	1	0	0	1	0	2	0	100	1.72414	0	15	0.258621	0	8	0.137931	0
257	1	2	56	159	58	22.9421	1	1	0	31	0	178	93	86	116	65	66	114	69	59	1	1	1	97.9	0	97.9	2	1	0	0	0	1	1	1	1	80	1.37931	0	20	0.344828	1	11	0.189655	0
258	1	2	34	165	63	23.1405	1	1	1	30	0	131	80	78	113	83	83	110	61	58	1	1	2	129.3	0	129.3	3	1	1	0	0	1	0	2	0	100	1.5873	0	15	0.238095	0	8	0.126984	0
259	1	2	78	155	41	17.0656	1	1	1	27	0	140	80	60	149	80	60	138	71	59	1	1	1	89.7	1	89.7	2	1	0	0	0	0	1	1	2	100.00	2.43902	1	10	0.243902	1	9	0.219512	1
260	1	2	27	157	45	24.53	1	1	0	30	0	117	59	60	111	49	60	115	54	66	0	1	1	130.8	0	46.1	2	1	0	0	0	0	1	2	0	100	2.22222	1	20	0.444444	0	10	0.222222	1
261	1	2	58	161	60	23.1473	1	1	0	28	0	117	69	73	111	60	60	98	58	60	0	1	1	106.7	0	44.1	3	1	0	0	0	0	1	1	2	85	1.41667	0	25	0.416667	0	10	0.166667	0
262	1	2	58	151	65	28.5075	0	1	0	30	1	179	91	86	138	81	71	114	69	70	1	1	1	110.2	0	40.1	2	1	1	1	0	1	1	1	2	120	1.84615	0	15	0.230769	0	10	0.153846	0
263	1	2	50	161	58	22.3757	1	1	0	31	0	138	85	90	103	68	64	110	69	69	1	1	1	108.8	0	49.4	2	1	0	0	0	1	1	2	0	110	1.89655	0	20	0.344828	1	12	0.206897	1
264	1	2	77	154	41	17.2879	1	1	1	30	0	145	81	79	133	55	55	107	51	53	1	1	2	86.7	1	55.4	3	1	1	1	0	0	1	1	0	90	2.19512	1	20	0.487805	1	6	0.146341	0
265	1	2	49	159	51	20.1733	1	1	0	29	0	107	66	69	90	64	65	93	60	70	0	1	2	67.9	1	86.5	3	2	0	0	0	0	1	1	0	80.00	1.56863	0	15	0.294118	1	11	0.215686	1
266	1	2	53	155	45	26.73	0	1	1	29	0	111	91	81	100	61	60	113	65	59	0	3	1	90.7	0	66.5	3	1	1	1	0	0	1	1	2	100.00	2.22222	1	20	0.444444	0	12	0.266667	1
267	1	2	78	160	45	17.5781	1	1	1	31	1	193	117	80	135	80	58	118	70	57	1	1	2	60.7	1	80.2	3	2	0	0	0	1	1	1	0	100.00	2.22222	1	15	0.333333	1	12	0.266667	1
268	1	2	46	157	57	23.1247	1	1	0	31	0	151	74	106	155	78	106	140	81	68	1	1	1	107	0	56.6	2	1	1	0	0	0	1	2	0	120	2.10526	1	20	0.350877	1	12	0.210526	1
269	1	2	34	156	68	27.9421	0	1	0	31	0	141	70	81	116	61	63	117	59	65	0	1	1	120	0	51.6	3	1	0	0	0	0	1	2	1	120	1.76471	0	20	0.294118	1	10	0.147059	0
270	1	2	25	157	51	20.6905	1	1	0	35	0	131	89	60	110	66	60	116	61	50	0	1	1	126	0	53.9	3	1	0	0	1	0	1	2	0	120	2.35294	1	20	0.392157	0	10	0.196078	0
271	1	2	68	154	75	23.66	1	1	0	31	0	184	71	77	118	65	54	138	64	64	1	1	1	90.6	0	58.6	2	1	1	0	0	1	1	2	0	70	0.933333	0	12.5	0.166667	0	8	0.106667	0
272	1	2	51	154	63	26.5643	0	1	1	31	1	177	90	87	148	80	68	146	68	68	0	3	1	105.6	0	53	2	1	0	0	0	0	1	1	0	150	2.38095	1	20	0.31746	0	14	0.222222	1
273	1	2	48	154	60	25.2994	0	1	0	35	0	118	68	71	85	65	55	84	45	56	1	3	2	112.8	0	46.2	3	1	1	1	0	0	1	2	0	125	2.08333	1	15	0.25	1	12	0.2	0
274	1	2	54	164	60	22.3081	1	1	0	30	0	145	80	81	118	70	60	110	71	59	1	3	1	100.9	0	57.1	2	1	0	1	1	1	1	2	0	100	1.66667	0	15	0.25	1	12	0.2	0
275	1	2	49	156	44	18.0802	1	1	0	29	0	150	74	90	100	50	85	105	53	68	1	1	1	110	0	48.8	3	1	1	0	1	1	1	2	0	100	2.27273	1	16	0.363636	1	7	0.159091	0
276	1	2	45	161	64	24.6904	1	1	0	31	0	184	111	81	158	94	88	157	94	79	0	1	1	113	0	49	3	1	0	1	0	1	0	1	0	120	1.875	0	20	0.3125	0	12	0.1875	0
277	1	2	66	151	71	19.65	1	1	1	31	1	184	94	71	110	71	69	115	75	64	1	3	1	96.5	0	50.5	3	1	0	0	0	0	1	2	0	120	1.69014	0	20	0.28169	0	10	0.140845	0
278	1	2	32	161	47	18.132	1	1	0	33	0	117	90	85	110	71	65	111	71	68	1	4	2	115.3	0	60.9	3	1	1	1	1	1	1	1	0	110	2.34043	1	15	0.319149	1	11	0.234043	1
279	1	2	55	151	67	29.3847	0	1	0	33	0	136	81	71	140	83	68	139	80	67	0	1	1	88.6	1	67	3	1	0	0	0	0	1	2	1	100	1.49254	0	20	0.298507	1	8	0.119403	0
280	1	2	54	164	60	22.3081	1	1	0	31	0	151	81	53	78	50	61	93	59	68	1	1	1	88.6	1	67	2	1	1	0	0	0	0	1	0	105	1.75	0	20	0.333333	1	8	0.133333	0
281	1	2	51	161	56.5	21.797	1	1	0	34	0	140	80	81	110	65	76	118	75	76	1	1	1	108.9	0	48.2	3	1	1	0	0	1	1	2	0	120	2.12389	1	15	0.265487	0	7	0.123894	0
282	1	2	23	160	51.5	20.1172	1	1	0	29	0	114	65	75	93	50	60	110	67	58	1	1	1	122.9	0	60.7	3	1	1	1	0	0	1	2	0	100	1.94175	0	10	0.194175	1	10	0.194175	0
283	1	2	64	151	60	26.3146	0	1	1	30	1	171	87	81	96	60	71	101	64	75	1	1	1	72.9	1	74.7	3	1	0	0	0	1	1	2	0	100	1.66667	0	15	0.25	1	10	0.166667	0
284	1	2	50	161	51	19.6752	1	1	1	27	0	136	69	77	106	61	67	98	63	66	1	4	1	109.4	0	48.4	2	1	0	0	0	0	1	2	0	110	2.15686	1	15	0.294118	1	11	0.215686	1
285	1	2	50	158	46	26.84	0	1	0	26	0	130	75	75	110	64	70	107	63	69	0	1	1	110	0	47.8	2	1	0	0	0	0	1	2	0	125	2.71739	1	15	0.326087	0	11.5	0.25	1
286	1	2	48	155	70	29.1363	0	1	0	30	1	146	95	90	83	55	71	81	61	61	1	3	1	104.1	0	59	2	1	1	0	1	1	1	2	0	60	0.857143	0	17.5	0.25	1	10	0.142857	0
287	1	2	57	160	60	23.4375	1	1	0	31	0	116	70	75	103	60	70	108	58	60	0	5	1	104.1	0	48.7	2	1	0	0	0	1	1	2	1	80	1.33333	0	12	0.2	1	12	0.2	0
288	1	2	55	158	61	24.4352	1	1	1	31	1	140	80	74	117	70	60	114	68	68	1	3	1	103.6	0	51.5	3	1	0	0	0	1	1	2	0	100	1.63934	0	15	0.245902	1	11	0.180328	0
289	1	2	67	151	48	21.0517	1	1	1	29	0	115	60	114	98	57	110	97	59	84	0	1	1	98.6	0	46.4	3	1	0	0	1	0	1	1	1	70	1.45833	0	20	0.416667	0	7.5	0.15625	0
290	1	2	32	161	68	26.2336	0	1	1	34	0	111	71	61	100	64	53	105	68	48	0	1	1	119	0	55.2	2	1	0	0	0	0	0	2	1	100	1.47059	0	20	0.294118	1	11	0.161765	0
291	1	2	66	161	61	23.533	1	1	0	34	0	176	75	85	110	53	71	113	65	51	1	1	1	101.2	0	44.7	3	1	1	0	0	1	0	1	0	90	1.47541	0	15	0.245902	0	11	0.180328	0
292	1	2	45	164	63	23.4236	1	1	0	31	0	110	70	78	95	54	66	87	43	54	1	3	1	100.5	0	64	3	1	0	0	1	0	1	2	1	80	1.26984	0	20	0.31746	1	15	0.238095	1
293	1	2	54	155	85	21.95	1	1	0	30	1	141	78	79	113	51	64	90	51	60	1	1	1	103.2	0	53.3	3	1	1	0	0	0	1	2	0	120	1.41176	0	20	0.235294	0	11	0.129412	0
294	1	2	31	161	66	25.462	0	1	0	31	0	118	86	79	111	63	59	118	70	61	0	3	1	121.3	0	53.3	3	1	0	0	0	0	1	2	0	90	1.36364	0	20	0.30303	0	8	0.121212	0
295	1	2	31	156	63	25.8876	0	1	1	33	0	116	80	95	115	79	81	110	66	70	1	3	1	125.3	0	48.3	3	1	0	0	1	0	1	1	2	100	1.5873	0	20	0.31746	1	8	0.126984	0
296	1	2	44	154	43	18.1312	1	1	0	30	0	114	80	91	95	61	75	115	69	76	1	3	1	94.1	0	68	3	1	1	1	0	0	1	2	1	100	2.32558	1	20	0.465116	1	10	0.232558	1
297	1	2	42	161	45	17.3604	1	1	0	31	0	110	80	105	80	45	60	97	51	59	1	1	1	94.1	0	68	3	1	0	1	1	1	1	2	0	95	2.11111	1	20	0.444444	1	12	0.266667	1
298	1	2	56	161	54	20.8325	1	1	0	31	0	144	81	65	97	64	53	106	70	49	1	1	1	103.9	0	50	3	1	1	0	1	0	0	2	1	110	2.03704	1	20	0.37037	1	12	0.222222	1
299	1	2	58	156	75	20.45	1	1	1	37	1	186	87	81	118	55	60	116	70	66	1	3	1	103.1	0	49	2	1	1	0	0	1	0	2	1	120	1.6	0	25	0.333333	1	10	0.133333	0
300	1	2	63	161	55	21.2183	1	1	1	30	0	144	77	59	100	49	51	136	60	47	1	4	2	103.3	0	43.8	3	1	1	0	0	0	0	2	0	115	2.09091	1	14	0.254545	1	13	0.236364	1
301	1	2	56	165	64	23.5078	1	1	0	28	0	148	77	58	99	54	56	105	60	54	1	1	2	97.9	0	59.9	3	1	0	0	0	0	1	2	0	120	1.875	0	20	0.3125	1	16.67	0.260469	1
302	1	2	55	156	60	24.6548	1	1	1	31	1	146	81	85	113	65	65	110	64	68	1	1	1	100.7	0	56.2	3	1	1	1	0	1	1	2	1	125	2.08333	1	20	0.333333	1	12	0.2	0
303	1	2	48	158	43	25.88	0	1	1	27	0	116	64	75	110	58	73	115	68	71	0	4	2	111.5	0	47.8	2	1	0	0	0	1	1	2	0	100	2.32558	1	15	0.348837	0	12	0.27907	1
304	1	2	61	156	58	23.833	1	1	1	31	0	137	86	68	108	77	56	118	80	51	1	1	1	108	0	39.9	3	1	1	0	0	1	1	2	0	100.00	1.72414	0	15	0.258621	0	8	0.137931	0
305	1	2	63	150	48	21.3333	1	3	1	28	0	155	91	87	118	71	76	118	87	75	1	1	1	101.8	0	46.8	3	1	0	0	0	0	1	2	0	100	2.08333	1	30	0.625	1	9	0.1875	0
306	1	2	57	165	70	25.7117	0	1	0	28	0	158	90	80	130	70	61	108	68	65	1	3	1	68.7	1	81.8	3	1	1	1	0	1	1	2	0	100	1.42857	0	20	0.285714	0	12	0.171429	0
307	1	2	71	161	63	24.3046	1	1	1	29	0	139	84	75	108	65	77	107	60	70	1	1	1	78.4	1	67.6	3	1	0	0	0	1	0	2	0	80.00	1.26984	0	30	0.47619	1	12	0.190476	0
308	1	2	48	156	55	22.6003	1	1	1	28	1	146	80	78	106	69	64	96	67	60	1	1	1	120.4	0	37.9	3	2	1	0	0	1	0	2	1	90	1.63636	0	20	0.363636	1	12	0.218182	1
309	1	2	61	158	45	18.026	1	1	1	29	0	154	94	95	137	90	76	118	91	71	1	1	1	106.3	0	41.9	3	1	1	0	1	0	1	2	0	100.00	2.22222	1	15	0.333333	1	10	0.222222	1
310	1	2	55	151	51	22.3674	1	1	0	33	0	135	80	74	113	51	57	110	55	60	1	1	1	81.4	1	71.9	3	1	0	0	0	1	0	2	0	120	2.35294	1	25	0.490196	1	10	0.196078	0
311	1	2	50	158	55	22.0317	1	1	0	35	0	151	81	74	117	70	70	130	71	68	1	3	1	112	0	45.2	3	1	1	1	1	0	0	2	0	70	1.27273	0	15	0.272727	0	8	0.145455	0
312	1	2	29	156	51	20.9566	1	1	0	31	0	111	64	55	111	64	56	95	51	51	0	3	1	124.5	0	51.3	3	1	0	0	0	0	1	2	0	70	1.37255	0	17.5	0.343137	0	7	0.137255	0
313	1	2	20	161	54	20.8325	1	1	1	35	0	151	91	59	150	90	53	131	73	55	0	3	0	78.4	1	90.9	1	1	0	0	0	0	0	1	0	100	1.85185	0	20	0.37037	0	15	0.277778	1
314	1	2	66	150	60	26.6667	0	1	1	31	1	151	91	81	85	61	61	81	61	60	1	1	1	94.9	0	53.2	2	1	0	0	0	1	0	2	0	80	1.33333	0	15	0.25	0	15	0.25	1
315	1	2	45	161	53	20.4467	1	1	0	30	0	138	71	68	118	61	56	90	50	51	1	4	1	112.1	0	50.3	2	1	1	0	1	1	0	2	1	120	2.26415	1	20	0.377358	1	10	0.188679	0
316	1	2	43	154	46	19.3962	1	1	1	35	0	117	61	71	100	50	64	90	47	61	1	1	1	118.9	0	43.8	3	1	0	0	0	0	1	2	0	100	2.17391	1	15	0.326087	1	15	0.326087	1
317	1	2	60	155	55	22.8928	1	3	0	28	0	151	81	81	116	70	70	111	70	68	1	1	1	97.2	0	56.2	3	1	1	0	0	1	1	2	0	100	1.81818	0	20	0.363636	1	12	0.218182	1
318	1	2	67	154	64	26.986	0	1	1	31	1	141	79	80	110	76	88	110	76	61	1	1	1	92	0	57.3	3	1	0	0	0	1	1	1	0	100	1.5625	0	20	0.3125	1	12	0.1875	0
319	1	2	49	165	55	20.202	1	1	0	27	0	115	57	66	94	51	57	95	50	70	1	1	1	105	0	56.3	3	1	1	0	0	1	1	2	0	120	2.18182	1	15	0.272727	0	7	0.127273	0
320	1	2	47	160	53	20.7031	1	1	0	28	0	101	67	90	68	40	73	90	48	51	1	1	1	107	0	55.4	3	1	1	0	1	0	0	2	0	110	2.07547	1	20	0.377358	1	12	0.226415	1
321	1	2	43	161	60	23.1473	1	1	1	31	0	115	65	85	100	60	61	108	67	67	1	4	1	109.2	0	56.7	3	1	1	0	0	1	0	2	1	124	2.06667	1	15	0.25	0	9	0.15	0
322	1	2	42	155	70	29.1363	0	1	0	31	0	118	81	111	96	56	51	95	61	66	1	1	1	120.2	0	43.3	3	1	1	1	1	0	1	2	0	110	1.57143	0	20	0.285714	1	10	0.142857	0
323	1	2	35	157	60	24.3418	1	1	0	31	0	111	90	85	100	55	56	94	55	55	1	3	2	119.5	0	51.2	3	1	0	0	0	0	1	2	0	125	2.08333	1	20	0.333333	1	10	0.166667	0
324	1	2	44	155	63	26.2227	0	1	1	28	0	110	64	78	90	60	60	87	60	50	1	1	1	111.8	0	51.7	2	1	1	1	1	0	1	2	0	110	1.74603	0	15	0.238095	0	10	0.15873	0
325	1	2	39	158	60	24.0346	1	1	1	31	0	101	67	76	110	80	61	96	64	58	0	4	1	104.9	0	64	3	1	1	0	0	0	1	1	0	100	1.66667	0	10	0.166667	1	10	0.166667	0
326	1	2	58	160	69	26.9531	0	1	1	29	1	154	79	68	118	91	81	111	60	60	1	3	1	109.1	0	41.3	2	1	0	0	0	1	0	2	1	120	1.73913	0	15	0.217391	0	12	0.173913	0
327	1	2	50	161	61	23.533	1	1	0	30	0	138	81	69	130	71	66	93	59	65	1	3	1	105	0	55.1	3	1	1	0	0	0	0	1	2	90	1.47541	0	17.5	0.286885	0	12	0.196721	0
328	1	2	57	154	53	22.3478	1	1	1	28	1	134	90	70	114	80	60	107	60	55	1	1	1	97.5	0	59.4	3	1	1	0	0	1	1	2	0	120	2.26415	1	20	0.377358	1	10	0.188679	0
329	1	2	41	151	56	24.5603	1	1	1	36	0	107	69	85	96	57	80	88	53	75	0	1	1	110.3	0	57.4	3	1	0	0	0	0	1	1	2	80	1.42857	0	20	0.357143	0	8	0.142857	0
330	1	2	44	161	49	18.9036	1	1	0	31	0	149	88	81	105	64	75	100	61	73	1	3	1	102.9	0	63.1	2	1	0	1	0	1	0	2	0	100	2.04082	1	10	0.204082	0	8	0.163265	0
331	1	2	40	164	55	20.4491	1	1	0	35	0	115	68	71	100	68	70	98	65	70	0	3	1	115	0	51.7	3	1	0	0	0	0	0	2	1	100	1.81818	0	15	0.272727	1	9	0.163636	0
332	1	2	44	155	50	20.8117	1	1	1	26	0	110	68	90	108	73	83	110	71	81	1	1	1	116.4	0	45.8	3	1	1	0	0	1	1	1	1	110	2.2	1	10	0.2	0	12	0.24	1
333	1	2	50	151	60	26.3146	0	1	0	25	0	145	79	85	135	74	74	130	70	76	1	1	1	111.2	0	46.3	3	1	0	0	0	0	0	1	2	70	1.16667	0	15	0.25	0	11	0.183333	0
334	1	2	35	151	56	24.5603	1	1	0	33	0	115	71	75	106	70	60	96	56	53	1	4	1	124.5	0	45.2	3	1	1	1	0	0	1	2	0	120	2.14286	1	15	0.267857	0	11	0.196429	0
335	1	2	57	160	50	19.5312	1	1	0	35	0	160	91	80	135	81	87	136	83	79	1	1	1	104.4	0	48.3	3	1	1	1	0	1	1	2	0	120	2.4	1	25	0.5	1	12	0.24	1
336	1	2	44	160	75	29.2969	0	1	1	31	0	115	68	60	118	83	83	114	58	65	1	3	1	105.9	0	61	3	1	0	1	1	0	1	2	0	80	1.06667	0	15	0.2	0	12	0.16	0
337	1	2	58	159	65	25.711	0	3	0	30	0	161	86	75	110	70	81	118	70	59	1	1	1	86.3	1	67.3	3	1	0	0	0	1	1	2	0	70	1.07692	0	15	0.230769	0	11	0.169231	0
338	1	2	54	161	47.5	27.85	0	1	0	31	0	135	71	59	134	70	50	140	80	60	0	1	1	88.5	1	67.5	2	1	0	0	0	0	1	2	0	70	1.47368	0	15	0.315789	0	8	0.168421	0
339	1	2	57	164	65	24.1672	1	1	0	35	0	114	80	71	97	68	70	90	53	65	1	3	1	101.3	0	52.9	2	1	1	0	1	1	1	1	2	90	1.38462	0	25	0.384615	1	10	0.153846	0
340	1	2	42	154	51	21.5045	1	1	0	30	0	115	81	85	87	57	71	85	56	70	1	1	1	110.4	0	56.1	2	1	1	0	0	0	1	2	0	80	1.56863	0	22	0.392157	1	10	0.196078	0
341	1	2	62	159	55	21.7555	1	1	0	33	0	138	85	74	116	71	80	115	73	73	1	1	1	86.6	1	65.6	3	1	0	1	0	0	1	2	0	100	1.81818	0	10	0.181818	0	11.5	0.209091	1
342	1	2	38	154	65	27.4077	0	1	1	33	1	118	64	80	100	60	78	100	51	67	1	4	1	117.3	0	50.8	3	1	1	1	0	1	1	1	2	110	1.69231	0	24	0.230769	1	11	0.169231	0
343	1	2	54	157	61	24.7475	1	1	0	33	0	170	81	61	140	90	50	110	61	53	1	1	1	100.5	0	57.8	3	1	1	0	0	1	1	2	1	125	2.04918	1	15	0.245902	0	11	0.180328	0
344	1	2	42	165	65	23.8751	1	1	0	28	0	140	94	74	110	70	54	115	71	50	1	1	2	112.3	0	53.3	3	2	0	0	1	1	1	2	0	100	1.53846	0	25	0.261538	1	18	0.276923	1
345	1	2	73	155	45	18.7305	1	1	0	28	0	150	80	81	106	65	90	110	60	80	1	1	1	83.5	1	63.4	3	1	0	0	0	0	1	2	0	80.00	1.77778	0	10	0.222222	0	8	0.177778	0
346	1	2	45	157	64	25.9645	0	1	1	31	0	140	75	100	130	74	90	110	68	80	1	3	1	105	0	61.3	3	1	1	0	1	1	1	1	2	90	1.40625	0	15	0.234375	1	13.33	0.208281	1
347	1	2	77	151	65	28.5075	0	1	1	37	1	170	95	75	116	61	67	118	70	50	1	1	1	88	1	52.9	3	1	0	0	0	1	0	2	0	100	1.53846	0	20	0.192308	1	10	0.153846	0
348	1	2	36	151	54	23.6832	1	1	0	26	0	118	70	81	106	50	71	100	50	70	1	1	1	111.9	0	61.1	2	1	1	0	0	0	1	2	1	90	1.66667	0	20	0.37037	1	10	0.185185	0
349	1	2	44	158	50	20.0288	1	1	0	30	0	104	56	80	84	50	58	90	51	60	1	5	2	93.2	0	62.5	3	1	0	1	0	0	1	2	0	80	1.6	0	20	0.4	1	8	0.16	0
350	1	2	45	157	55	22.3133	1	1	0	30	0	141	90	80	113	80	60	100	70	54	1	3	2	102.4	0	63	3	1	1	0	0	0	0	2	0	120	2.18182	1	20	0.363636	1	8	0.145455	0
351	1	2	54	154	68	28.6726	0	1	1	29	1	104	61	71	88	54	60	90	54	55	0	1	1	108.4	0	45.9	2	1	0	0	0	0	0	2	0	100	1.47059	0	20	0.294118	1	10	0.147059	0
352	1	2	32	160	49	19.1406	1	1	0	37	0	138	66	86	110	68	80	86	66	75	1	1	1	128.9	0	44.3	3	1	0	1	0	1	1	2	0	110	2.2449	1	20	0.408163	1	7	0.142857	0
353	1	2	28	160	53	20.7031	1	1	0	30	0	111	67	90	103	70	90	105	60	86	0	1	1	123.6	0	53.7	3	1	0	0	0	0	0	2	0	80	1.50943	0	30	0.566038	0	12	0.226415	1
354	1	2	51	165	46	16.8962	1	1	0	33	0	131	70	75	98	56	60	95	51	57	1	1	2	93	0	65.9	3	1	1	0	0	0	1	2	0	100	2.17391	1	20	0.434783	1	10	0.217391	1
355	1	2	44	160	60	23.4375	1	1	0	35	0	118	71	75	108	60	68	114	80	64	0	3	1	115.2	0	47.2	3	1	0	0	0	0	1	2	0	85	1.41667	0	15	0.25	1	10	0.166667	0
356	1	2	30	155	70	29.1363	0	1	0	34	0	131	84	57	110	80	63	114	80	64	0	3	1	122.9	0	52.3	2	1	0	0	1	0	1	2	0	80	1.14286	0	15	0.214286	1	8	0.114286	0
357	1	2	55	161	44	16.9747	1	1	1	31	1	161	80	71	104	60	48	105	58	50	1	1	1	104.6	0	50	2	1	1	0	0	0	1	2	1	90	2.04545	1	20	0.454545	1	7	0.159091	0
358	1	2	40	159	60	23.7332	1	1	0	31	0	101	55	68	80	40	57	90	50	60	0	1	0	135.1	0	31.7	3	1	0	1	0	0	0	2	0	100	1.66667	0	20	0.333333	0	8	0.133333	0
359	1	2	74	161	65	25.0762	0	1	1	31	0	166	84	80	117	65	71	114	68	69	1	1	0	86.9	1	58.7	3	1	0	0	0	1	1	1	2	100.00	1.53846	0	10	0.153846	0	11	0.169231	0
360	1	2	33	155	61	25.3902	0	1	1	30	0	115	57	65	105	51	58	100	51	70	0	1	1	123.7	0	48.1	3	1	0	0	0	0	1	1	2	120	1.96721	0	30	0.491803	0	17	0.278689	1
361	1	2	22	161	57	21.9899	1	1	0	31	0	106	61	65	80	47	63	110	50	61	1	1	1	129.8	0	52.6	3	1	0	1	1	0	1	2	0	90	1.57895	0	15	0.263158	0	11	0.192982	0
362	1	2	58	161	58	22.3757	1	1	0	31	0	141	80	80	113	64	64	110	60	60	1	1	1	89	1	65.6	3	1	0	0	0	1	1	2	0	100	1.72414	0	25	0.431034	1	11	0.189655	0
363	1	2	37	160	43	16.7969	1	1	1	33	0	136	74	91	95	54	85	100	60	78	1	1	1	111.3	0	60.9	3	1	1	0	1	0	0	2	1	90	2.09302	1	15	0.348837	1	9	0.209302	1
364	1	2	60	151	55	24.1217	1	1	0	30	0	118	68	77	100	40	71	101	53	68	1	1	1	98.7	0	53.7	3	1	1	0	0	0	0	2	0	90	1.63636	0	20	0.363636	1	10	0.181818	0
365	1	2	21	161	66	25.462	0	1	0	39	0	110	58	59	110	55	45	119	50	55	0	1	2	141.5	0	41.3	3	1	0	0	0	0	1	1	2	60	0.909091	0	20	0.30303	0	10	0.151515	0
366	1	2	44	160	56	21.875	1	1	0	31	0	111	71	69	110	63	64	111	65	58	1	4	1	111.5	0	52.2	3	1	0	0	0	1	1	2	0	120	2.14286	1	20	0.357143	1	10	0.178571	0
367	1	2	57	157	51.5	20.8933	1	1	0	29	0	118	69	61	90	50	50	90	51	51	1	1	1	89.8	1	65.5	2	1	1	1	0	0	1	2	1	110	2.13592	1	22	0.291262	1	12	0.23301	1
368	1	2	46	155	60	24.974	1	1	0	27	0	170	99	80	119	71	51	116	70	50	1	1	1	107.5	0	55.8	3	1	0	1	0	1	1	2	0	100	1.66667	0	25	0.416667	1	10	0.166667	0
369	1	2	32	155	60	24.974	1	1	0	31	0	105	60	95	91	50	63	100	51	70	0	1	2	127.3	0	45	3	1	0	0	1	0	1	2	0	80	1.33333	0	20	0.333333	0	12	0.2	0
370	1	2	57	156	70	28.764	0	1	0	31	0	131	70	75	100	51	70	100	55	60	1	1	1	106.4	0	45.6	2	1	0	0	0	0	1	1	2	120	1.71429	0	10	0.142857	0	14	0.2	0
371	1	2	82	151	41	17.9817	1	1	0	31	0	135	69	85	131	64	84	110	57	70	1	3	1	91.5	0	42.2	3	1	1	0	0	1	1	2	0	90.00	2.19512	1	15	0.365854	1	11	0.268293	1
372	1	2	53	161	55	21.2183	1	1	1	28	0	146	71	61	98	51	45	93	53	45	1	3	1	100.9	0	58.2	3	1	1	0	1	0	1	2	0	90	1.63636	0	17.5	0.318182	1	11	0.2	0
373	1	2	57	166	67	24.3141	1	1	0	29	0	145	77	76	93	54	59	101	57	55	0	1	1	54.7	1	98.7	3	1	0	0	0	0	0	2	1	90	1.34328	0	20	0.298507	1	12	0.179104	0
374	1	2	63	161	56	21.6041	1	1	0	35	0	136	79	70	108	45	60	117	50	63	1	1	1	100.1	0	48.3	3	1	0	0	1	0	1	1	2	100	1.78571	0	15	0.267857	0	15	0.267857	1
375	1	2	57	156	60	24.6548	1	1	0	30	0	111	74	68	100	73	60	105	73	53	0	1	2	104.7	0	47.8	3	1	0	0	1	0	1	2	1	80	1.33333	0	15	0.25	1	10	0.166667	0
376	1	2	54	156	70	28.764	0	1	1	31	1	144	94	74	118	86	81	118	86	55	1	1	1	98.8	0	60.8	3	1	1	0	1	1	0	1	0	100	1.42857	0	24	0.342857	1	12	0.171429	0
377	1	2	66	150	54	24	1	1	0	28	0	135	77	101	116	64	70	110	65	65	1	4	1	102.1	0	42.6	3	1	0	0	0	0	1	1	2	110	2.03704	1	15	0.277778	0	6	0.111111	0
378	1	2	50	155	60	24.974	1	1	1	28	0	160	90	71	130	71	67	110	70	71	1	3	1	94.9	0	65.2	3	1	1	0	0	0	0	2	1	80	1.33333	0	20	0.333333	1	8	0.133333	0
379	1	2	78	156	55	22.6003	1	1	1	31	0	161	77	60	138	80	74	148	74	60	0	1	1	69.3	1	71.8	3	1	0	0	0	0	0	2	0	75.00	1.36364	0	15	0.272727	1	11	0.2	0
380	1	2	51	158	54	21.6311	1	1	0	29	0	116	71	86	100	74	75	100	80	71	1	4	1	106.4	0	51.7	3	1	1	0	0	0	1	2	0	110	2.03704	1	22.5	0.416667	1	13	0.240741	1
381	1	2	78	161	40	25.45	0	1	1	31	1	148	86	61	145	81	58	138	71	51	0	1	1	92.3	0	44.8	3	1	0	0	0	0	0	2	0	90.00	2.25	1	15	0.375	0	8	0.2	0
382	1	2	32	155	51	21.2279	1	1	1	27	0	113	71	66	100	59	61	98	56	60	0	1	2	122.3	0	50.9	3	1	1	0	1	1	1	2	1	100	1.96078	0	15	0.294118	1	8	0.156863	0
383	1	2	65	158	50	20.0288	1	1	0	29	0	111	83	71	86	51	56	80	46	51	1	1	1	95.9	0	53.7	3	2	0	0	0	1	1	1	2	110	2.2	1	25	0.5	1	11	0.22	1
384	1	2	59	161	68	26.2336	0	1	1	34	0	144	83	87	110	66	70	106	66	66	1	1	1	106	0	44.1	3	1	1	0	1	1	1	1	0	80	1.17647	0	15	0.220588	0	12	0.176471	0
385	1	2	38	159	61	24.1288	1	1	0	31	0	118	70	64	90	51	58	106	61	60	1	1	1	123.8	0	43.1	3	1	1	0	1	0	1	2	0	100	1.63934	0	20	0.327869	1	12	0.196721	0
386	1	2	56	155	55	22.8928	1	1	0	27	0	131	80	63	113	70	50	108	64	58	0	1	1	99.9	0	56.4	3	1	0	0	0	1	1	1	0	70	1.27273	0	10	0.181818	1	10	0.181818	0
387	1	1	26	163	70	26.3465	0	1	1	40	0	158	85	90	110	55	60	111	56	61	1	1	1	112.2	0	83.9	2	1	0	0	0	0	0	1	0	100	1.42857	0	25	0.357143	1	10	0.142857	0
388	1	2	46	163	74.5	28.0402	0	1	0	35	0	119	63	71	108	50	65	107	46	58	1	1	1	109	0	53.5	3	1	1	0	0	1	1	2	0	90	1.20805	0	30	0.402685	1	16	0.214765	1
389	1	1	51	161	69	26.6193	0	1	1	35	0	105	61	71	97	58	68	110	57	70	0	1	1	103.4	0	71.4	3	1	0	0	0	0	1	2	0	90	1.30435	0	20	0.289855	1	15	0.217391	1
390	1	2	60	160	71	27.7344	0	1	1	28	1	155	78	95	115	53	80	131	55	81	1	1	1	56	1	95.1	2	1	1	1	0	0	1	1	0	75	1.05634	0	20	0.28169	0	14	0.197183	0
391	1	2	66	151	45	19.736	1	1	1	29	0	140	81	77	110	61	65	109	63	69	0	1	1	102.3	0	42.3	2	1	1	0	1	0	0	1	0	80	1.77778	0	25	0.555556	0	14	0.311111	1
392	1	2	56	151	57	24.9989	1	1	0	30	0	117	71	75	95	51	76	90	51	75	1	1	1	99.6	0	56.9	2	1	0	0	1	1	1	1	0	120	2.10526	1	10	0.175439	0	11	0.192982	0
393	1	2	47	160	71	27.7344	0	1	0	35	0	150	94	79	115	61	64	115	61	65	1	1	1	121.6	0	37.5	2	1	1	0	1	0	1	2	0	100	1.40845	0	20	0.28169	0	10	0.140845	0
394	1	2	41	155	55	22.8928	1	1	0	28	0	135	75	76	110	70	71	118	77	61	0	1	1	107	0	60.4	2	1	0	0	1	0	0	1	0	100	1.81818	0	15	0.272727	1	8	0.145455	0
395	1	2	57	153	50	21.3593	1	1	1	31	0	135	87	114	95	63	100	111	83	115	1	1	2	83.7	1	69.4	3	2	0	0	0	1	1	1	2	106.67	2.13333	1	20	0.4	1	5	0.1	0
396	1	1	77	164	61	22.68	1	1	1	44	0	180	100	80	153	84	85	110	61	64	1	1	1	89.6	1	67.1	2	2	1	1	0	0	1	1	2	80	1.31148	0	20	0.327869	1	7.5	0.122951	0
397	1	1	65	171	61	20.8611	1	1	0	31	0	141	81	68	108	74	54	110	77	49	1	1	1	80.5	1	88	2	1	1	0	1	0	1	2	0	100	1.63934	0	25	0.409836	1	12	0.196721	0
398	1	1	71	160	63	24.6094	1	1	0	35	1	140	88	81	108	61	71	106	66	65	1	1	2	111.4	0	88.4	3	1	0	1	1	1	1	2	0	100	1.5873	0	20	0.31746	1	15	0.238095	1
399	1	2	60	154	67	19.07	1	1	1	38	1	181	84	70	115	71	54	118	74	51	1	1	1	94.3	0	61.6	3	1	0	0	1	0	1	1	2	150.00	2.23881	1	25	0.373134	1	8	0.119403	0
400	1	2	60	159	67	23.67	1	1	1	31	0	115	66	65	113	60	60	118	61	60	1	1	1	132.9	0	47.9	3	1	1	0	0	0	0	2	0	100	1.49254	0	22	0.328358	1	10	0.149254	0
401	1	2	51	156	60	24.6548	1	1	0	35	1	115	73	79	110	53	59	110	55	55	1	1	1	99.9	0	60.1	2	1	1	0	0	0	1	2	0	100	1.66667	0	15	0.25	0	10	0.166667	0
402	1	1	47	166	67	24.3141	1	1	0	34	0	138	84	73	115	77	61	110	78	60	0	1	1	105.6	0	75.3	2	1	0	0	1	0	1	2	0	80	1.19403	0	20	0.298507	1	12	0.179104	0
403	1	2	77	159	71	21.03	1	1	1	30	1	141	83	90	115	51	70	101	47	61	1	1	1	102	0	57.4	3	1	0	0	1	1	1	2	0	110	1.5493	0	15	0.211268	0	11	0.15493	0
404	1	2	57	154	41	17.2879	1	1	0	35	0	111	73	83	110	70	65	105	54	63	1	1	1	103.7	0	49.2	2	1	1	1	1	0	1	2	0	75	1.82927	0	20	0.487805	1	10	0.243902	1
405	1	2	54	161	51	19.6752	1	1	0	31	0	118	76	65	111	63	64	110	61	64	0	1	1	102.9	0	53.7	2	1	0	1	1	0	1	1	0	80	1.56863	0	25	0.490196	0	7	0.137255	0
406	1	2	57	151	65	28.5075	0	1	0	34	1	144	80	61	113	45	57	96	58	64	1	1	1	96.8	0	60.7	3	1	1	1	1	1	1	2	0	100	1.53846	0	20	0.230769	1	10	0.153846	0
407	1	2	57	151	65	28.5075	0	1	0	27	1	159	74	85	119	73	71	160	86	71	0	1	1	17.7	1	251.4	2	2	0	1	0	1	1	1	1	120	1.84615	0	20	0.307692	0	12	0.184615	0
408	1	2	35	157	51	20.6905	1	1	0	31	0	131	64	101	110	63	90	113	64	86	0	1	1	113.8	0	59.4	2	1	0	1	1	0	1	2	0	120	2.35294	1	10	0.196078	1	8	0.156863	0
409	1	2	45	160	63	24.6094	1	1	0	31	0	146	81	85	140	70	80	111	69	76	0	1	1	103.2	0	62.6	3	1	0	0	0	0	1	2	0	100	1.5873	0	20	0.31746	0	11	0.174603	0
410	1	1	33	163	70	26.3465	0	1	0	40	0	110	60	75	97	50	65	97	51	60	1	1	1	122	0	67.2	3	1	0	0	0	0	1	2	0	100	1.42857	0	20	0.285714	0	12	0.171429	0
411	1	2	60	156	50	20.5457	1	1	1	31	1	131	80	83	100	60	70	93	59	68	1	1	1	99.2	0	52.8	2	1	1	0	0	0	0	1	1	105	2.1	1	20	0.4	1	7.5	0.15	0
412	1	2	50	151	50	21.9289	1	1	0	30	0	111	68	88	104	61	71	93	58	66	1	1	1	107.5	0	62.3	3	1	1	0	0	0	1	2	0	110	2.2	1	20	0.4	1	10	0.2	0
413	1	1	61	158	70	28.0404	0	1	0	30	0	154	85	68	110	71	70	105	60	71	1	1	2	94.2	0	75.5	3	1	0	0	0	1	1	1	2	80.00	1.14286	0	20	0.285714	0	13	0.185714	0
414	1	1	58	164	75	27.8852	0	1	0	35	0	116	81	70	110	61	68	108	60	64	0	1	1	103.8	0	65	3	1	0	0	0	0	0	1	2	120	1.6	0	20	0.266667	1	12	0.16	0
415	1	2	56	154	51	21.5045	1	1	0	35	0	111	70	75	94	58	66	90	57	65	0	1	2	103.4	0	50.8	3	1	0	0	0	0	0	1	1	110	2.15686	1	20	0.392157	0	12	0.235294	1
416	1	2	68	159	57	22.5466	1	1	0	38	1	115	99	74	115	59	76	115	58	76	0	1	1	95.1	0	50.3	3	1	0	1	0	0	0	1	2	80.00	1.40351	0	25	0.438596	0	10	0.175439	0
417	1	1	54	161	73	28.1625	0	1	0	26	0	147	95	74	110	80	73	111	71	68	1	1	1	80.8	1	93.5	2	1	0	0	0	0	0	2	0	150	2.05479	1	20	0.273973	0	12	0.164384	0
418	1	2	54	151	57	24.9989	1	1	0	35	0	130	84	65	110	71	74	117	71	70	0	1	1	107.5	0	47	3	1	0	0	1	0	1	2	1	85	1.49123	0	15	0.263158	1	12	0.210526	1
419	1	1	48	171	86	29.4108	0	1	1	35	1	174	85	70	110	61	80	115	64	70	1	1	1	106.4	0	73.9	2	1	1	0	0	1	0	2	0	120	1.39535	0	20	0.232558	0	10	0.116279	0
420	1	1	56	153	61	26.0584	0	1	0	35	0	131	81	74	110	65	84	111	70	85	0	1	2	100.8	0	72.2	3	1	0	1	1	0	1	1	2	133.33	2.18579	1	20	0.327869	0	10	0.163934	0
421	1	1	48	175	89	29.0612	0	1	1	34	1	118	71	64	110	54	60	94	50	57	0	1	1	91.7	0	87.2	2	1	0	0	0	0	1	2	1	120	1.34831	0	10	0.11236	1	10	0.11236	0
422	1	2	55	161	61.5	23.7259	1	1	0	35	0	117	61	73	115	58	84	118	65	85	0	1	1	103.8	0	51.2	3	1	0	1	1	0	1	1	1	90.00	1.46341	0	20	0.325203	0	12	0.195122	0
423	1	1	55	173	81	27.0641	0	1	1	38	0	180	95	81	111	61	75	115	65	77	1	1	1	100.2	0	74.6	3	1	0	0	0	0	0	2	0	120	1.48148	0	20	0.246914	0	13.33	0.164568	0
424	1	1	32	166	61.5	22.3182	1	1	1	35	0	114	71	74	111	68	68	108	64	70	0	1	1	112.7	0	80.7	3	1	0	0	0	0	1	2	0	100	1.62602	0	15	0.243902	1	25	0.406504	1
425	1	2	55	159	55	21.7555	1	1	1	38	0	111	58	60	111	55	55	113	54	55	0	1	1	100.5	0	56.5	3	1	0	1	0	0	1	2	0	100	1.81818	0	15	0.272727	1	8	0.145455	0
426	1	2	41	156	56	23.0112	1	1	0	29	0	104	60	53	100	58	58	100	58	59	0	1	1	109.1	0	56.9	2	1	0	0	1	0	1	2	0	100	1.78571	0	15	0.267857	1	9	0.160714	0
427	1	2	45	158	45	25.64	0	1	0	35	0	137	74	90	110	56	78	116	60	80	0	1	2	109.4	0	54.1	3	1	0	0	0	0	1	1	1	100	2.22222	1	20	0.444444	0	10	0.222222	1
428	1	2	46	150	70	22.64	1	2	0	35	0	125	62	61	95	64	70	108	59	61	1	2	2	107.3	0	56.2	3	1	1	1	0	0	0	3	0	75	1.07143	0	20	0.285714	0	15	0.214286	1
429	1	2	67	158	62	24.84	1	2	0	37	1	132	78	89	114	60	75	122	64	79	0	2	2	95.1	0	51.7	3	1	1	0	1	0	0	3	0	90.00	1.45161	0	15	0.241935	1	12	0.193548	0
430	1	2	38	160	61	23.83	1	1	0	34	0	130	70	95	109	61	82	100	55	74	1	1	3	114.4	0	54.8	3	1	0	0	0	1	1	2	0	130	2.13115	1	15	0.245902	0	13.33	0.218525	1
431	1	2	48	152	52	22.51	1	2	0	28	0	130	60	80	120	53	72	124	56	80	0	2	3	112.4	0	46.7	3	1	0	0	0	0	1	2	1	100	1.92308	0	20	0.384615	0	13.33	0.256346	1
432	1	2	53	158	60	24.03	1	2	0	33	0	176	90	73	148	66	53	145	73	51	0	2	1	99.2	0	61.4	3	1	0	1	0	0	1	2	0	85	1.41667	0	20	0.333333	0	15	0.25	1
433	1	1	45	165	69	25.34	0	1	0	30	0	154	83	74	99	55	52	130	90	58	1	1	1	112.6	0	66.6	3	1	1	0	0	1	0	3	0	120	1.73913	0	25	0.362319	1	12	0.173913	0
434	1	2	54	155	59	24.56	1	2	0	30	0	154	65	82	94	48	47	104	50	46	1	3	2	107	0	47.7	3	1	1	0	0	0	1	1	0	100	1.69492	0	20	0.338983	1	10	0.169492	0
435	1	1	37	163	65	24.46	1	2	0	31	0	136	84	77	147	91	76	101	57	68	1	1	3	113.1	0	75.6	3	3	0	0	1	1	0	2	0	135	2.07692	1	20	0.307692	1	10	0.153846	0
436	1	1	60	175	70	22.86	1	2	1	35	0	124	62	61	91	50	51	101	53	69	1	2	3	91	0	81.9	3	1	0	0	1	0	1	1	0	130	1.85714	0	25	0.357143	1	15	0.214286	1
437	1	2	58	158	65	26.04	0	2	0	35	0	172	95	85	130	76	62	125	72	68	1	2	1	101.7	0	51.2	3	1	1	0	1	0	0	3	0	100	1.53846	0	15	0.230769	0	11	0.169231	0
438	1	2	45	159	58	22.94	1	2	0	38	0	130	83	77	113	68	75	114	73	75	0	2	3	114.3	0	47.3	3	1	1	0	0	0	0	1	0	90	1.55172	0	20	0.344828	0	12	0.206897	1
439	1	2	68	157	52	21.1	1	2	0	38	0	136	80	86	121	71	76	120	73	76	0	1	3	97.5	0	47	3	1	0	0	0	0	1	3	0	80.00	1.53846	0	15	0.288462	1	11	0.211538	1
440	1	2	47	155	43	17.9	1	2	1	32	1	150	80	82	113	65	78	148	76	64	1	2	1	48.3	1	116	3	1	0	0	1	1	1	2	0	116.67	2.71318	1	15	0.348837	1	10	0.232558	1
441	1	2	86	150	40	17.78	1	2	1	32	1	161	81	68	78	52	56	85	55	56	1	2	2	84.9	1	48.7	3	1	1	1	0	0	1	3	0	55.00	1.375	0	15	0.375	1	5	0.125	0
442	1	2	66	152	59	25.54	0	2	0	29	0	195	100	82	119	79	72	109	52	51	1	2	1	92.6	0	57.3	1	1	1	0	0	1	0	2	0	90	1.52542	0	12	0.20339	0	10	0.169492	0
443	1	2	54	153	55	23.5	1	2	1	26	0	150	90	74	110	79	65	117	74	69	1	1	1	74	1	78.3	1	1	0	0	0	0	0	2	1	120	2.18182	1	20	0.363636	1	10	0.181818	0
444	1	2	63	150	60	26.67	0	2	0	36	0	166	92	81	144	79	65	174	83	65	0	2	2	97.7	0	51.9	3	1	0	1	0	0	1	1	0	160.00	2.66667	1	25	0.416667	0	13.33	0.222167	1
445	1	2	59	160	65	25.39	0	2	1	30	0	174	86	86	100	57	58	94	59	56	1	1	1	51.4	1	102.8	1	1	1	0	0	1	0	3	0	100	1.53846	0	17.5	0.269231	0	8	0.123077	0
446	2	2	65	150	60	26.67	0	2	1	35	0	106	58	78	83	51	63	103	55	75	1	1	2	106.4	0	36	3	2	1	0	0	1	1	2	1	110	1.83333	0	20	0.333333	1	11	0.183333	0
447	2	2	54	149	54	24.32	1	1	1	30	0	148	76	64	158	67	63	156	80	59	0	1	1	104.2	0	55.1	3	1	0	0	0	0	1	1	0	80	1.48148	0	25	0.462963	1	10	0.185185	0
448	2	2	40	165	65	23.88	1	1	0	30	0	110	91	74	123	77	74	152	106	62	1	1	1	120.7	0	41.9	3	1	0	0	1	0	0	2	2	140	2.15385	1	20	0.307692	1	11	0.169231	0
449	2	1	55	168	85	21.89	1	1	1	30	1	179	100	78	118	69	73	115	67	50	1	1	1	106.7	0	64	3	1	1	0	0	0	1	2	0	100	1.17647	0	30	0.352941	1	12	0.141176	0
450	2	2	56	158	41	16.42	1	1	1	32	0	114	84	96	75	55	86	97	66	70	1	1	1	100.8	0	54.9	3	1	0	0	0	0	1	2	2	90	2.19512	1	20	0.487805	1	11	0.268293	1
451	2	2	64	166	73	26.49	0	1	1	34	1	128	94	70	126	71	62	128	73	60	1	1	1	93	0	59.1	3	1	1	0	0	1	1	2	0	100	1.36986	0	25	0.342466	1	10	0.136986	0
452	2	2	56	162	73	27.82	0	1	0	35	0	121	82	86	121	66	66	109	63	62	1	1	1	102.4	0	52.3	3	2	1	0	0	0	1	2	0	150	2.05479	1	10	0.136986	0	10	0.136986	0
453	2	1	37	175	73	23.84	1	1	0	36	1	147	89	75	109	68	72	131	77	60	1	4	1	112.6	0	76.3	2	1	1	0	0	0	1	2	0	120	1.64384	0	10	0.136986	0	10	0.136986	0
454	2	2	69	156	49	20.13	1	1	1	32	0	103	82	76	112	61	59	113	60	68	1	4	2	101.8	0	40.3	3	2	0	1	0	1	1	3	0	120	2.44898	1	20	0.408163	1	13.33	0.272041	1
455	2	2	30	156	49	20.13	1	1	0	29	0	117	64	96	100	54	75	118	78	67	0	4	1	118.2	0	58.8	2	1	0	0	1	0	1	2	0	100	2.04082	1	20	0.408163	1	9	0.183673	0
456	2	1	33	170	70	24.22	1	1	0	24	0	124	83	60	97	57	70	98	56	57	1	1	1	113	0	77	2	1	1	0	0	0	1	2	0	120	1.71429	0	25	0.357143	1	12	0.171429	0
457	2	1	51	160	65	25.39	0	1	0	34	1	150	78	58	116	66	48	145	82	54	1	1	1	104.1	0	72.7	3	1	1	0	0	1	1	2	0	100	1.53846	0	20	0.307692	1	10	0.153846	0
458	2	2	53	154	41	17.29	1	1	0	34	1	120	61	62	69	48	50	73	45	48	1	1	1	106.2	0	49.9	3	1	0	1	0	0	1	2	0	90	2.19512	1	10	0.243902	0	7	0.170732	0
459	2	2	33	160	53	20.7	1	1	0	30	0	119	72	96	98	54	72	97	53	66	0	1	1	124.2	0	47.5	2	1	0	1	0	0	1	1	0	90	1.69811	0	15	0.283019	0	10	0.188679	0
460	2	1	35	175	65	21.22	1	1	0	33	1	149	82	88	117	67	70	134	91	88	1	1	1	114.6	0	75.7	3	1	1	0	0	0	1	2	0	150	2.30769	1	20	0.307692	1	12	0.184615	0
461	2	1	36	165	65	23.88	1	1	0	31	1	118	68	70	81	54	62	78	49	60	1	1	0	94.2	0	70.2	3	2	1	0	0	1	1	2	0	110	1.69231	0	20	0.307692	1	10	0.153846	0
462	2	1	37	176	70	22.6	1	1	0	40	0	135	81	81	109	66	69	97	56	66	1	1	1	109	0	72	3	1	0	0	0	0	1	2	0	120	1.71429	0	20	0.285714	0	12	0.171429	0
463	2	2	33	158	70	28.04	0	1	0	32	1	123	90	69	99	53	62	97	54	66	1	4	1	120.9	0	51.6	2	1	1	0	0	0	1	2	0	120	1.71429	0	25	0.357143	1	12	0.171429	0
464	2	2	62	156	65	26.71	0	2	0	24	1	150	83	82	121	57	67	113	53	54	1	1	1	90.6	0	58.7	3	1	0	0	0	1	1	2	0	120	1.84615	0	20	0.307692	1	12	0.184615	0
465	2	2	40	160	65	25.39	0	1	0	32	1	153	96	76	119	71	68	110	59	60	1	1	1	110.8	0	57.8	3	1	1	0	0	1	1	2	0	100	1.53846	0	20	0.307692	1	14	0.215385	1
466	2	2	38	160	55	21.48	1	1	0	31	0	107	58	62	80	47	90	76	47	72	1	1	1	113.5	0	56.1	3	1	1	0	0	0	1	1	0	120	2.18182	1	20	0.363636	1	10.5	0.190909	0
467	2	1	44	181	120	36.63	0	3	1	33	1	178	101	84	156	113	59	177	88	74	0	1	1	119.4	0	72.2	2	1	1	0	0	0	0	1	0	100	0.833333	0	30	0.25	0	15	0.125	0
468	2	1	46	164	63	26.42	0	1	1	30	0	120	73	62	97	58	58	102	63	65	0	1	1	111.6	0	56.6	2	1	0	0	1	0	1	1	1	80	1.26984	0	15	0.238095	0	6	0.0952381	0
469	2	1	46	163	67.5	25.41	0	1	0	35	1	150	82	88	90	63	62	98	54	66	1	1	1	107.8	0	72.7	3	1	0	0	0	1	1	2	0	100	1.48148	0	20	0.296296	0	12	0.177778	0
470	2	2	56	163	67	25.22	0	1	0	27	1	164	82	64	112	53	58	108	53	58	1	1	1	97.8	0	60.1	2	2	0	0	0	1	1	1	2	120	1.79104	0	15	0.223881	0	8	0.119403	0
471	2	2	64	146	58	27.21	0	1	1	34	0	153	97	88	104	58	52	132	77	51	1	1	1	92.5	0	60	3	1	1	0	0	0	1	2	1	130	2.24138	1	12.5	0.215517	0	11	0.189655	0
472	2	2	43	151	51	22.37	1	1	0	35	0	130	80	88	85	61	70	95	54	72	1	1	1	102.5	0	60.6	2	1	0	0	1	0	0	2	0	105	2.05882	1	20	0.392157	1	10	0.196078	0
473	2	2	42	154	51	21.5	1	1	0	34	1	122	75	78	100	64	66	96	53	64	1	1	1	106.7	0	55.9	3	1	1	0	0	0	1	2	0	110	2.15686	1	15	0.294118	0	16.67	0.326863	1
474	2	2	28	164	51	18.96	1	1	0	30	0	117	64	85	91	51	64	114	58	66	1	4	1	119.5	0	59.4	3	1	0	0	0	0	0	2	1	80	1.56863	0	20	0.392157	1	9	0.176471	0
475	2	2	42	158	49	19.63	1	1	1	37	0	119	68	114	112	66	78	113	61	63	0	1	2	114.1	0	50.7	2	1	1	0	0	0	1	1	0	80	1.63265	0	15	0.306122	1	9	0.183673	0
476	2	2	52	152	82	24.49	1	1	0	32	0	114	89	93	147	69	80	132	78	76	1	1	1	93.8	0	63.2	3	1	0	0	0	1	1	2	0	120	1.46341	0	25	0.304878	1	11	0.134146	0
477	2	2	54	155	58	24.14	1	1	1	34	0	143	95	76	98	63	68	114	84	82	1	1	1	101.5	0	56.1	2	1	0	1	0	0	1	2	0	80	1.37931	0	20	0.344828	1	11.5	0.198276	0
478	2	2	75	150	58	25.78	0	1	1	32	1	127	109	70	141	89	76	119	62	52	1	1	2	94.9	0	43.9	3	1	0	0	1	1	1	2	0	90	1.55172	0	20	0.344828	1	11	0.189655	0
479	2	2	54	160	65	25.39	0	1	0	32	0	120	80	72	112	62	60	136	72	72	1	1	1	90.9	0	66	3	1	1	0	0	0	0	2	0	110	1.69231	0	25	0.384615	1	10	0.153846	0
480	2	1	30	168	62	21.97	1	1	0	35	0	137	86	71	100	57	58	98	55	59	1	1	1	123.5	0	68.7	3	1	1	0	1	1	1	1	0	100	1.6129	0	25	0.403226	1	10	0.16129	0
481	2	2	53	159	56.5	22.35	1	1	0	30	1	154	87	81	81	54	70	98	55	69	1	5	1	108.7	0	46.5	2	1	1	0	0	1	0	2	0	140	2.47788	1	20	0.353982	1	16.67	0.295044	1
482	2	2	34	159	55	26.76	0	1	0	30	0	116	73	81	118	62	60	120	73	64	0	1	1	127.6	0	42.8	3	1	0	1	0	0	1	1	1	80	1.45455	0	20	0.363636	1	16.67	0.303091	1
483	2	2	44	158	58	23.23	1	1	0	30	0	112	59	88	92	64	72	88	51	74	1	1	2	116.4	0	45.8	3	1	0	0	0	0	1	2	0	120	2.06897	1	12	0.206897	0	13.33	0.229828	1
484	2	2	25	154	56	23.61	1	1	1	31	0	128	66	81	94	48	58	86	46	54	1	1	1	130	0	49.1	3	1	1	1	0	1	1	2	0	70	1.25	0	15	0.267857	0	10	0.178571	0
485	2	1	56	159	65	25.71	0	1	1	34	0	125	76	85	103	72	66	114	76	70	0	1	1	107	0	62.5	3	1	0	0	0	0	1	2	2	85	1.30769	0	15	0.230769	0	13.33	0.205077	1
486	2	2	59	160	65	25.39	0	1	0	31	1	162	83	70	115	81	66	106	67	60	1	1	1	100.9	0	51.3	2	1	1	0	0	0	1	1	0	100	1.53846	0	25	0.384615	1	12.5	0.192308	0
487	2	2	32	152	59	25.54	0	1	0	30	0	125	75	74	94	58	86	95	59	72	1	1	1	120.7	0	52.9	2	1	0	1	0	0	1	2	0	100	1.69492	0	20	0.338983	1	11	0.186441	0
488	2	1	51	162	50	26.05	0	1	1	28	0	165	85	50	145	91	56	153	81	52	0	1	0	102.8	0	75	3	1	0	0	0	0	0	1	0	90	1.8	0	20	0.4	1	9.5	0.19	0
489	2	2	42	160	80	31.25	0	1	0	30	0	118	76	62	99	63	52	95	58	56	0	1	1	118.5	0	49.2	2	1	0	0	1	0	1	2	0	110	1.375	0	16	0.2	0	12	0.15	0
490	2	2	65	165	53	19.47	1	2	1	34	0	118	83	72	127	78	46	130	76	64	0	1	1	120.2	0	62	2	1	0	0	1	0	1	2	0	80	1.50943	0	15	0.283019	0	7	0.132075	0
491	2	1	49	168	78	24.64	1	1	1	35	0	142	62	69	107	60	76	141	90	85	1	3	1	105.4	0	73	2	1	0	0	0	1	1	1	1	120	1.53846	0	15	0.192308	0	13.33	0.170897	0
492	2	2	55	163	58	26.83	1	1	1	27	0	122	76	92	105	62	64	119	71	59	0	3	1	108.4	0	58	3	1	0	0	0	0	1	2	0	90	1.55172	0	15	0.258621	0	10	0.172414	0
493	2	1	51	165	64	23.51	1	1	0	37	0	138	83	98	92	59	59	92	56	61	1	3	1	106.6	0	68.7	2	1	1	0	0	0	1	2	1	120	1.875	0	20	0.3125	1	16.67	0.260469	1
494	2	2	54	170	74	25.61	0	1	1	30	0	147	70	71	110	53	64	90	47	52	1	1	1	101.7	0	55.7	3	1	1	1	0	1	1	2	0	90	1.21622	0	20	0.27027	0	13	0.175676	0
495	2	2	52	157	48	19.47	1	1	0	31	1	133	76	80	82	58	76	89	50	72	1	1	1	105.2	0	52.4	3	1	1	0	0	0	1	1	2	110	2.29167	1	25	0.520833	1	8	0.166667	0
496	2	2	57	160	58	22.66	1	1	1	30	0	123	64	92	116	54	67	109	47	72	0	3	2	113	0	41.3	2	1	0	0	0	0	1	1	0	78	1.34483	0	20	0.344828	1	13.33	0.229828	1
497	2	1	64	160	65	18.39	1	1	1	32	0	133	81	87	95	64	70	104	68	72	1	1	1	107.3	0	54.1	1	1	0	0	0	0	0	1	2	100	1.53846	0	20	0.307692	1	11.67	0.179538	0
498	2	1	53	175	70	22.86	1	1	0	31	0	143	65	70	111	59	64	119	59	60	1	1	2	103	0	103	3	1	1	0	1	1	1	1	1	100	1.42857	0	30	0.428571	1	10	0.142857	0
499	2	1	67	170	80	27.68	0	3	1	31	0	159	84	61	121	73	60	117	69	58	1	1	2	99.3	0	62	3	1	1	0	0	0	1	1	2	140	1.75	0	30	0.375	1	16.67	0.208375	1
500	2	1	59	169	65	22.76	1	1	0	35	0	145	75	79	78	60	69	85	55	71	1	1	1	115.4	0	49.4	3	3	1	0	0	0	1	2	2	140	2.15385	1	25	0.384615	1	15	0.230769	1
501	2	2	51	158	60	24.03	1	1	0	29	0	128	80	72	100	59	68	121	73	54	1	1	1	107.6	0	50	3	1	1	0	0	1	1	2	1	100	1.66667	0	15	0.25	0	10	0.166667	0
502	2	2	54	159	69	27.29	0	1	1	34	0	120	69	73	79	42	65	77	50	75	1	1	1	91.9	0	65.4	3	1	0	0	1	0	1	1	1	80	1.15942	0	15	0.217391	0	10	0.144928	0
503	2	1	52	153	53	22.64	1	1	1	33	0	139	81	74	99	65	66	100	68	60	1	1	1	111.2	0	60.9	3	1	0	0	0	1	0	1	1	80	1.50943	0	20	0.377358	1	13.33	0.251509	1
504	2	2	50	156	64	23.56	1	1	1	30	1	159	87	89	114	69	74	99	62	56	1	1	1	103.9	0	56.9	3	1	1	0	0	0	1	1	2	100	1.5625	0	20	0.3125	1	10	0.15625	0
505	2	2	35	162	68	25.91	0	1	0	38	1	141	90	72	115	65	70	107	54	56	1	1	1	118.8	0	52.1	3	1	0	0	1	1	1	2	0	140	2.05882	1	20	0.294118	0	12	0.176471	0
506	2	2	56	155	60	24.97	1	1	1	30	0	128	88	68	89	61	58	98	68	62	1	1	1	102.4	0	52.2	3	1	1	0	0	0	0	2	0	100	1.66667	0	15	0.25	0	13	0.216667	1
507	2	2	29	163	70	26.35	0	1	0	31	1	159	88	68	131	70	64	145	78	64	0	1	1	121.9	0	54.7	2	1	0	0	0	0	0	2	0	100	1.42857	0	10	0.142857	0	10	0.142857	0
508	2	2	58	158	50	20.03	1	1	0	28	1	122	65	75	96	57	68	87	49	68	1	1	1	119.9	0	50.7	2	1	1	0	0	0	1	1	1	110	2.2	1	20	0.4	1	11	0.22	1
509	2	2	50	156	42	17.26	1	1	1	27	0	104	56	72	64	44	60	114	63	58	1	1	1	107.7	0	50.9	3	1	0	0	0	0	0	1	0	100	2.38095	1	20	0.47619	1	12	0.285714	1
510	2	2	71	155	46	19.15	1	3	1	23	0	151	95	60	90	65	60	125	76	56	1	3	2	102.1	0	59.9	3	1	1	1	1	0	1	1	0	100	2.17391	1	20	0.434783	1	16.67	0.362391	1
511	2	2	22	165	53	19.47	1	1	0	30	0	115	70	99	100	67	61	95	46	60	0	3	2	132.9	0	52.1	3	1	0	1	0	0	1	2	0	110	2.07547	1	20	0.377358	1	8	0.150943	0
512	2	2	45	165	70	25.71	0	1	0	31	0	105	69	68	98	67	62	86	54	66	0	3	1	114.2	0	58.8	2	1	0	1	0	0	1	2	0	100	1.42857	0	15	0.214286	0	11.67	0.166714	0
513	2	2	55	156	52	21.37	1	1	1	29	0	110	72	70	74	54	68	83	58	62	1	1	1	107.5	0	51.3	3	1	0	0	0	1	1	1	0	120	2.30769	1	20	0.384615	1	10	0.192308	0
514	2	2	62	155	40	16.65	1	2	1	28	0	101	93	78	112	81	80	138	94	68	1	1	2	98.6	0	51.5	3	2	1	0	1	1	1	1	0	90	2.25	1	15	0.375	1	16.67	0.41675	1
515	2	1	53	168	68	24.09	1	1	1	20	1	141	88	104	89	58	62	76	46	52	1	1	1	107	0	65.7	2	1	1	0	0	0	1	1	1	80	1.17647	0	30	0.441176	1	13	0.191176	0
516	2	1	57	167	61	21.87	1	1	0	31	0	137	77	80	100	65	84	131	88	82	1	1	1	98.2	0	75.6	2	1	0	0	0	0	0	1	0	120	1.96721	0	20	0.327869	1	12	0.196721	0
517	2	1	42	170	68	23.53	1	1	0	30	0	155	82	105	116	59	71	120	64	66	0	1	1	111.5	0	71.7	2	1	0	0	0	0	1	2	0	100	1.47059	0	25	0.367647	1	12.5	0.183824	0
518	2	2	56	153	60	23.87	1	2	0	28	1	121	79	63	142	65	42	141	69	42	1	2	1	103.3	0	50.9	3	1	1	1	1	1	1	1	1	125	2.08333	1	20	0.333333	1	11	0.183333	0
519	2	1	58	160	57	22.27	1	2	0	27	0	117	74	84	102	66	70	123	81	70	0	3	2	115.2	0	43.3	2	1	0	1	0	0	1	2	0	85	1.49123	0	20	0.350877	1	9	0.157895	0
520	2	1	50	170	70	24.22	1	1	1	37	0	114	77	77	115	85	80	104	67	63	1	3	1	122.3	0	70.3	3	1	0	0	1	0	1	1	0	110	1.57143	0	24	0.342857	1	10	0.142857	0
521	2	2	40	156	53	21.78	1	1	0	25	0	115	74	69	115	74	74	107	74	68	0	3	1	114.8	0	51.9	3	1	1	1	0	0	0	1	0	100	1.88679	0	20	0.377358	1	13.33	0.251509	1
522	2	2	41	155	50	24.81	1	1	0	33	0	112	74	55	107	77	66	98	62	56	0	3	1	122.8	0	51.3	1	1	1	0	0	0	1	2	0	90	1.8	0	12	0.24	0	12	0.24	1
523	2	2	40	168	50	28.36	0	1	0	33	0	132	74	84	115	68	84	119	70	85	0	1	3	132.5	0	42.5	3	1	0	0	0	0	1	2	0	90	1.8	0	14	0.28	0	14	0.28	1
524	2	2	42	164	62	25.05	0	1	0	25	0	112	61	108	98	56	79	97	59	60	0	1	1	110.7	0	55.6	3	1	0	1	0	0	1	2	1	85	1.37097	0	15	0.241935	0	11.67	0.188226	0
525	2	2	68	158	53	21.23	1	1	0	31	0	112	81	90	85	52	64	79	49	72	1	1	1	107.9	0	58.9	3	1	1	1	0	0	0	2	0	110	2.07547	1	25	0.471698	1	10	0.188679	0
526	2	2	57	158	55	22.03	1	1	1	28	0	126	76	103	99	64	70	107	66	93	1	1	1	121.2	0	59.4	3	1	0	0	0	0	1	2	0	120	2.18182	1	15	0.272727	0	9	0.163636	0
527	2	2	48	154	46.5	19.61	1	1	1	31	0	115	71	82	70	63	56	80	50	58	1	3	1	107.6	0	53.3	3	1	0	0	1	0	1	2	0	100	2.15054	1	20	0.430108	1	9.2	0.197849	0
528	2	2	59	164	76	20.26	1	1	1	26	0	138	91	65	92	63	58	107	68	60	1	1	1	98.9	0	54.5	3	1	1	0	0	1	1	1	0	120	1.57895	0	26	0.342105	1	13	0.171053	0
529	2	2	45	164	62.5	23.24	1	1	0	28	0	143	93	78	117	68	53	118	65	55	0	3	1	113.4	0	53.1	3	1	1	0	0	1	1	1	1	80	1.28	0	25	0.4	1	11	0.176	0
530	2	2	61	154	54	22.77	1	1	0	30	0	115	76	84	95	59	73	84	55	67	1	3	1	105.7	0	55.2	3	1	0	0	0	1	0	1	0	110	2.03704	1	23	0.425926	1	8	0.148148	0
531	2	2	29	160	51.5	20.12	1	1	1	32	1	104	63	72	91	55	60	99	56	60	0	3	1	115.1	0	62.8	2	1	1	0	0	0	0	2	0	80	1.5534	0	20	0.38835	1	16.67	0.323689	1
532	2	1	59	160	67	22.17	1	1	1	31	0	143	94	77	140	87	60	120	74	64	1	1	1	99.4	0	71	3	1	1	0	0	0	0	1	0	120	1.79104	0	25	0.373134	1	11	0.164179	0
533	2	2	51	158	54	21.63	1	1	1	30	1	113	61	76	96	50	70	82	49	59	1	3	1	123.4	0	47.4	3	1	1	0	1	0	1	2	1	150	2.77778	1	20	0.37037	1	10	0.185185	0
534	2	1	30	158	65	26.04	0	1	0	30	0	118	55	79	97	50	65	109	55	69	0	1	1	124.6	0	54.6	3	1	0	0	0	0	1	2	0	90	1.38462	0	25	0.384615	1	12	0.184615	0
535	2	2	66	158	58	23.23	1	1	0	29	1	105	69	78	95	53	62	85	45	66	1	1	2	112.3	0	59.2	3	1	0	0	1	0	1	2	0	120	2.06897	1	20	0.344828	1	10	0.172414	0
536	2	2	49	154	64	22.99	1	1	1	32	0	136	88	84	100	65	58	105	66	57	1	1	1	103.7	0	58.4	3	0	1	0	0	0	0	2	0	130	2.03125	1	30	0.46875	1	12	0.1875	0
537	2	2	42	155	49	20.4	1	1	0	28	0	112	62	80	91	48	62	98	63	68	0	1	1	118.5	0	53.6	2	0	0	0	1	0	1	1	0	100	2.04082	1	30	0.612245	1	9	0.183673	0
538	2	2	62	160	62	24.22	1	1	0	30	0	130	84	63	100	63	58	98	56	53	1	1	1	118.6	0	48.1	2	1	1	0	1	1	1	2	0	150	2.41935	1	25	0.403226	1	10	0.16129	0
539	2	1	70	167	73	20.18	1	1	1	35	0	144	85	61	127	78	62	116	70	58	1	1	1	102	0	55.2	2	1	1	0	0	1	0	2	0	110	1.50685	0	24	0.328767	1	14	0.191781	0
540	2	2	58	155	42	17.48	1	1	0	35	0	140	65	78	96	48	82	81	50	64	1	1	1	95.9	0	61.1	2	1	0	0	0	0	1	2	0	90	2.14286	1	15	0.357143	1	10	0.238095	1
541	2	2	45	156	49	20.13	1	1	0	29	0	109	68	68	107	66	64	90	58	66	0	3	1	117.5	0	43.9	2	1	0	0	1	0	1	2	0	120	2.44898	1	15	0.306122	1	13.3	0.271429	1
542	2	2	30	157	42	17.04	1	1	0	31	0	104	62	88	90	53	64	83	54	74	1	3	1	116	0	62	2	1	1	1	0	0	0	2	0	100	2.38095	1	20	0.47619	1	16.67	0.396905	1
543	2	2	36	163	76	22.41	1	1	1	31	1	141	82	83	98	56	76	103	67	72	1	3	3	121.9	0	47.2	3	1	0	0	1	1	1	2	0	140	1.84211	0	25	0.328947	1	14	0.184211	0
544	2	2	25	156	70	28.76	0	1	0	32	0	110	77	90	93	59	62	95	48	64	0	3	1	124.7	0	55.9	3	3	0	0	1	0	1	2	0	70	1	0	25	0.357143	1	10	0.142857	0
545	2	2	26	150	55	24.44	1	1	0	34	0	122	78	56	113	78	58	123	80	60	0	2	1	129	0	49.1	3	1	0	1	0	0	0	3	2	80	1.45455	0	15	0.272727	0	10	0.181818	0
546	2	1	72	162	60	22.86	1	1	1	32	0	146	74	74	148	61	70	151	64	66	0	1	2	79.9	1	66.1	2	2	0	0	0	0	1	1	2	90	1.5	0	15	0.25	0	8	0.133333	0
547	2	2	50	160	50	19.53	1	1	0	34	0	121	87	84	79	50	64	91	63	64	1	1	1	82.4	1	71.6	3	1	1	0	0	0	1	2	1	100	2	0	20	0.4	1	9.5	0.19	0
548	2	2	50	160	65	25.39	0	1	0	31	1	129	65	85	95	50	77	114	56	55	1	4	1	80.9	1	73.1	2	1	1	1	1	1	1	2	0	90	1.38462	0	15	0.230769	0	10	0.153846	0
549	2	2	70	152	52	22.51	1	1	0	35	1	158	81	77	83	56	62	102	63	58	1	1	1	87.6	1	62	2	1	1	0	0	1	0	2	0	110	2.11538	1	12	0.230769	0	7	0.134615	0
550	2	1	70	171	80	27.36	0	1	1	31	1	126	85	73	163	101	65	131	79	64	1	1	1	89.2	1	76.6	2	1	1	0	0	1	1	1	0	130	1.625	0	20	0.25	0	10	0.125	0
551	2	1	57	175	80	20.12	1	1	1	28	0	132	86	72	102	68	60	106	75	59	1	4	1	82.6	1	90.3	3	1	0	0	0	0	1	2	0	90	1.125	0	25	0.3125	1	10	0.125	0
552	2	1	41	169	75	20.26	1	1	1	30	0	117	111	62	134	78	54	128	68	50	1	1	1	74.6	1	107.8	3	1	0	0	0	1	0	2	0	110	1.46667	0	30	0.4	1	10	0.133333	0
553	2	1	30	155	44	26.53	0	1	0	28	0	111	74	65	111	74	69	120	86	65	0	1	1	79.1	1	86.6	3	1	0	0	1	0	0	2	1	100	2.27273	1	10	0.227273	0	13.33	0.302955	1
554	2	1	68	164	51	18.96	1	2	1	27	1	156	68	68	133	67	72	124	69	66	1	1	1	89.6	1	78.3	3	1	1	1	0	1	1	1	1	80	1.56863	0	20	0.392157	1	16.67	0.326863	1
555	2	1	49	168	84	19.76	1	1	0	30	0	152	99	92	121	71	69	119	72	61	1	3	1	88.5	1	89.3	3	1	1	0	0	1	1	2	0	120	1.42857	0	27	0.321429	1	16.67	0.198452	0
556	2	2	54	156	60	24.65	1	1	1	27	0	140	83	65	98	63	60	105	66	50	1	1	1	77.6	1	75.2	3	1	0	0	1	0	1	2	0	100	1.66667	0	20	0.333333	1	13.33	0.222167	1
557	2	2	59	162	66	25.15	0	1	1	33	1	157	93	76	132	87	66	141	92	65	0	2	1	85.5	1	67.4	3	1	0	0	1	0	0	2	1	100	1.51515	0	20	0.30303	1	12	0.181818	0
