# Supplementary material for: Changes in blood catecholamines during induction of general anesthesia in patients with post-induction hypotension undergoing laparoscopic cholecystectomy: A single-center prospective cohort study
Source: PLoS One. 2024 Jun 25;19(6):e0305980. doi: 10.1371/journal.pone.0305980 (PMC11198742; doi:10.1371/journal.pone.0305980)
Supplement: S2 Table — (XLSX) [file pone.0305980.s009.xlsx]

## Sheet: Sheet1
Name	Gender	Age (years)	Height（cm）	Weight（kg）	BMI(kg/m2)	BMI＜25	ASA	Chronic disease	EtCO2(initial value)	Pre Hypertension	Pre SBP(mmHg)	Pre DBP	Pre HR	Post-induction SBP	Post-induction DBP	Post-induction HR（5 minutes/time）	Post-intubation SBP	Post-intubation DBP	Post-intubation HR	PIH	Ramsay	Time of first exhaust（days）	eGFR	eGFR＜90	Creatininez	Time of first defecation after operation（days）	Time of first eating after operation（days）	Headache	Nausea and vomiting	Shoulder and back pain（0否，1是）	Urinary retention（0否，1是）	Postoperative insomnia	Time of discharge after operation（days）	Time of abdominal drainage tube extraction（days）	Propofol（mg）	Propofol/kg	Propofol＞2mg/kg	Sufentanil （ug）	Sufentanil /kg	Sufentanil /kg＞0.3ug/kg	Cis-atracurium	Cis-atracurium/kg	Cis-atracurium/kg＞0.2ug/kg	EPI（T0）	EPI（T1）	EPI（T2）	NA（T0）	NA（T1）	NA（T2）
1	1	49	168	78	27.64	0	2	0	31	0	142	62	69	107	51	76	141	90	85	0	2	1	105.4	0	73	2	1	0	0	1	0	1	2	2	120	1.53846	0	15	0.192308	0	13.33	0.170897	0	3449.93	2759.38	3452.19	3.15394	4.82175	3.66551
2	1	59	169	65	22.76	1	2	0	32	0	145	75	79	78	47	69	85	55	71	0	1	1	115.4	0	49.4	3	2	0	0	0	0	0	1	3	140	2.15385	1	25	0.384615	1	15	0.230769	1	1375.67	1164.5	1382.09	4.54906	4.86201	4.98591
3	2	43	158	53	21.23	1	1	0	31	0	112	81	90	85	52	64	79	49	72	0	2	1	107.9	0	58.9	2	1	1	1	0	0	0	1	0	110	2.07547	1	25	0.471698	1	10	0.188679	0	879.141	2637.03	888.118	3.49729	5.74911	3.8738
4	2	58	155	42	17.48	1	2	0	38	0	140	65	78	96	48	82	81	50	64	0	2	1	95.9	0	61.1	1	1	0	0	0	0	1	1	0	90	2.14286	1	15	0.357143	1	10	0.238095	1	1045.19	736.767	1077.77	3.3303	3.60717	3.84236
5	2	45	156	49	20.13	1	2	0	29	0	109	68	68	107	66	64	90	58	66	0	2	1	117.5	0	43.9	3	1	0	0	1	0	1	1	1	120	2.44898	1	15	0.306122	1	13.3	0.271429	1	784.354	1040.48	825.992	5.26319	9.52783	6.7374
6	2	50	156	42	17.26	1	2	0	31	0	104	56	72	64	44	60	114	63	58	1	1	1	107.7	0	50.9	3	1	0	0	1	0	0	2	0	100	2.38095	1	20	0.47619	1	12	0.285714	1	849.527	1336.62	893.788	2.63554	5.30427	4.02362
7	2	44	158	58	23.23	1	2	0	36	0	112	59	88	92	55	72	88	51	74	1	1	2	116.4	0	45.8	3	1	0	0	0	0	1	2	0	120	2.06897	1	12	0.206897	0	13.33	0.229828	1	985.445	1115.09	1035.93	6.54254	8.31345	8.65447
8	1	36	165	65	23.88	1	2	0	31	0	118	68	70	81	54	62	78	49	60	1	2	2	94.2	0	70.2	3	3	0	0	0	0	1	3	3	110	1.69231	0	20	0.307692	1	10	0.153846	0	813.311	740.814	874.781	3.50563	4.71647	4.15232
9	1	57	175	80	26.12	0	2	1	35	1	132	86	72	102	68	74	106	75	72	1	2	1	82.6	1	90.3	3	1	0	0	0	0	1	1	3	90	1.125	0	25	0.3125	1	10	0.125	0	1424.05	1103.58	1488.02	4.10759	6.22473	5.03007
10	2	53	160	58	22.66	1	2	0	28	0	123	64	92	116	54	90	109	47	98	0	2	1	113	0	41.3	2	1	0	0	0	0	0	2	2	78	1.34483	0	20	0.344828	1	13.33	0.229828	1	932.948	647.889	997.919	2.24865	3.66325	4.51771
11	2	59	162	66	25.15	0	2	0	33	0	157	93	76	132	87	66	141	92	65	0	2	1	85.5	1	67.4	3	1	0	0	1	0	0	1	1	100	1.51515	0	20	0.30303	1	12	0.181818	0	949.729	753.3	1016.48	6.16588	7.006	7.19528
12	2	86	150	40	17.78	1	2	1	32	1	161	81	68	78	52	56	85	55	56	1	2	3	84.9	1	48.7	3	1	1	1	0	0	1	2	0	55.00	1.375	0	15	0.375	1	5	0.125	0	916.364	846.941	994.858	48.0619	50.132	51.6689
13	2	65	165	53	19.47	1	2	0	34	0	118	83	72	127	78	46	130	76	64	0	2	1	120.2	0	62	1	1	0	0	1	0	1	1	0	80	1.50943	0	15	0.283019	0	7	0.132075	0	1088.9	824.798	1179.72	7.5482	9.85908	10.5012
14	2	33	158	70	28.04	0	2	0	32	0	155	90	69	99	53	62	97	54	66	1	2	3	120.9	0	51.6	3	1	0	0	0	0	1	1	0	120	1.71429	0	25	0.357143	1	12	0.171429	0	1189.7	1318.18	1288.66	2.56602	3.57039	3.93466
15	2	29	168	50	17.72	1	2	0	33	0	132	74	84	115	68	84	119	70	85	0	2	2	132.5	0	42.5	3	1	0	0	0	0	1	1	0	90	1.8	0	14	0.28	0	14	0.28	1	1088.9	1220.08	1193.98	3.86122	4.23173	7.3705
16	2	49	154	64	26.99	0	1	0	32	0	136	88	84	100	65	58	105	66	57	1	1	1	103.7	0	58.4	3	0	0	0	0	0	0	1	3	130	2.03125	1	30	0.46875	1	12	0.1875	0	1218.75	1003.32	1324.23	3.28135	4.87552	4.39499
17	1	42	170	68	23.53	1	1	0	32	0	155	82	105	116	59	91	120	64	87	0	1	1	111.5	0	71.7	2	1	0	0	0	0	0	1	0	100	1.47059	0	25	0.367647	1	12.5	0.183824	0	1149.24	1030.86	1255.22	3.59905	5.30427	8.0657
18	2	58	160	57	22.27	1	2	0	27	0	117	74	84	102	66	86	123	81	70	0	2	1	115.2	0	43.3	1	1	0	1	1	0	0	1	0	85	1.49123	0	20	0.350877	1	9	0.157895	0	1488.02	864.579	1597.79	3.36723	2.93756	5.61922
19	2	34	155	49	20.4	1	1	0	28	0	112	62	80	91	48	62	98	63	68	0	1	1	118.5	0	53.6	2	0	0	0	1	0	0	2	2	100	2.04082	1	30	0.612245	1	9	0.183673	0	861.927	938.322	985.445	3.02565	6.94152	4.64476
20	2	29	163	70	26.35	0	2	0	31	0	159	88	68	131	70	64	145	78	64	0	1	1	121.9	0	54.7	3	1	0	0	0	0	0	1	0	100	1.42857	0	10	0.142857	0	10	0.142857	0	1136.5	1050.34	1271.68	3.37518	5.21477	8.24785
21	2	35	165	70	25.71	0	2	0	35	0	105	69	68	98	67	62	86	54	66	0	2	1	114.2	0	58.8	1	1	0	1	1	0	0	1	0	100	1.42857	0	15	0.214286	0	11.67	0.166714	0	1126.4	902.869	1282.62	3.86122	3.73004	3.89974
22	2	62	155	40	16.65	1	3	1	28	1	171	93	78	112	81	80	138	94	88	1	1	3	98.6	0	51.5	3	3	0	0	1	0	1	3	3	90	2.25	1	15	0.375	1	16.67	0.41675	1	789.96	1695.53	946.941	2.65327	7.11522	3.74718
23	2	53	154	41	17.29	1	2	0	34	0	120	61	62	69	37	50	73	45	48	1	1	1	106.2	0	49.9	3	1	0	1	0	0	1	1	0	90	2.19512	1	10	0.243902	0	7	0.170732	0	1355.7	994.554	1517.59	9.2842	12.16	10.4687
24	2	30	156	49	20.13	1	1	0	29	0	117	64	96	100	54	75	118	78	89	0	2	1	118.2	0	58.8	2	1	0	0	1	0	1	1	0	100	2.04082	1	20	0.408163	1	9	0.183673	0	1149.24	1030.86	1324.23	8.15606	19.5287	10.6155
25	1	60	175	70	22.86	1	2	1	35	0	124	62	61	91	50	51	101	53	69	1	2	2	91	0	81.9	3	1	0	0	1	0	1	3	2	130	1.85714	0	25	0.357143	1	15	0.214286	1	762.793	702.688	939.061	95.5226	56.689	172.648
26	2	54	160	50	19.53	1	2	0	34	0	149	87	84	79	50	64	91	63	64	1	2	1	82.4	1	71.6	3	1	0	0	0	0	1	1	1	100	2	0	20	0.4	1	9.5	0.19	0	954.986	858.596	1139.2	5.93767	8.15316	7.82425
27	1	53	168	68	24.09	1	2	1	20	1	141	88	104	89	58	62	76	46	52	1	2	1	107	0	65.7	2	1	0	0	0	0	1	2	2	80	1.17647	0	30	0.441176	1	13	0.191176	0	1657.03	2122.64	1847.11	7.24195	10.4215	8.98468
28	2	57	152	82	35.49	0	2	0	35	0	171	89	93	147	69	80	132	78	76	1	2	2	93.8	0	63.2	3	1	0	0	1	1	1	1	0	120	1.46341	0	25	0.304878	1	11	0.134146	0	1569.98	1628.62	1765.63	3.24322	6.59035	7.0257
29	2	35	158	50	20.03	1	1	0	31	0	122	65	75	96	57	68	87	49	68	1	2	1	119.9	0	50.7	2	1	0	0	1	0	1	2	1	110	2.2	1	20	0.4	1	11	0.22	1	621.386	692.183	820.354	1.34266	2.29754	4.0417
30	2	50	156	52	21.37	1	2	0	29	0	110	72	70	74	54	68	83	58	62	1	1	1	107.5	0	51.3	3	2	0	0	0	0	1	2	0	120	2.30769	1	20	0.384615	1	10	0.192308	0	901.968	740.814	1101.75	3.06925	3.59793	3.67788
31	2	31	155	50	20.81	1	2	0	33	0	112	74	55	107	77	66	98	62	56	0	2	1	122.8	0	51.3	3	1	1	0	0	0	1	1	0	90	1.8	0	12	0.24	0	12	0.24	1	1271.68	749.079	1488.02	2.56033	2.75769	6.44833
32	2	54	153	55	23.5	1	2	1	26	0	150	90	74	110	79	65	117	74	69	1	1	1	74	1	78.3	2	1	0	0	0	0	0	1	1	120	2.18182	1	20	0.363636	1	10	0.181818	0	517.374	692.183	737.627	3.44036	41.3844	103.271
33	2	53	160	65	25.39	0	2	0	31	0	129	65	85	95	50	77	114	56	55	1	2	1	80.9	1	73.1	1	1	0	1	1	0	1	1	1	90	1.38462	0	15	0.230769	0	10	0.153846	0	1026.09	1030.86	1271.68	8.70415	10.0304	9.84174
34	2	19	165	53	19.47	1	1	0	30	0	115	70	99	100	52	61	95	46	60	0	2	1	132.9	0	52.1	2	1	0	1	1	0	1	1	0	110	2.07547	1	20	0.377358	1	8	0.150943	0	985.445	1012.28	1233.95	2.91032	3.71081	3.10222
35	2	51	149	54	24.32	1	2	0	34	0	148	76	64	158	67	78	156	80	68	1	2	1	104.2	0	55.1	3	1	0	0	0	0	1	3	3	80	1.48148	0	25	0.462963	1	10	0.185185	0	696.676	784.628	946.941	19.8013	25.4997	81.817
36	1	67	170	80	27.68	0	3	1	31	1	159	84	61	121	73	60	117	69	58	1	2	2	99.3	0	62	3	1	0	0	0	0	0	3	3	140	1.75	0	30	0.375	1	16.67	0.208375	1	1567.64	1661.18	1830.55	5.22025	8.39514	6.43185
37	2	54	170	74	25.61	0	2	0	30	0	147	70	71	110	53	64	90	47	52	1	1	1	101.7	0	55.7	3	1	0	1	0	0	1	1	0	90	1.21622	0	20	0.27027	0	13	0.175676	0	1239.23	969.412	1513.4	16.404	27.1378	24.9906
38	1	41	169	75	26.26	0	2	0	30	0	185	111	62	134	78	54	128	68	50	1	1	1	74.6	1	107.8	3	1	0	0	0	0	0	1	0	110	1.46667	0	30	0.4	1	10	0.133333	0	1342.88	1283.22	1627.14	3.6077	7.006	7.19528
39	2	63	150	60	26.67	0	2	0	36	0	166	92	81	144	79	65	174	83	65	1	2	3	97.7	0	51.9	3	1	0	1	0	0	1	3	0	160	2.66667	1	25	0.416667	0	13.33	0.222167	1	924.807	1355.77	1265.86	184.855	74.7933	237.852
40	2	33	160	53	20.7	1	2	0	30	0	119	72	96	98	54	72	97	53	66	1	1	1	124.2	0	47.5	3	1	0	1	0	0	1	1	0	90	1.69811	0	15	0.283019	0	10	0.188679	0	1938.99	5034.32	2285	6.99703	7.76984	8.80471
41	1	52	153	53	22.64	1	2	1	33	1	139	81	74	99	65	66	100	68	77	1	1	2	111.2	0	60.9	3	1	0	0	0	0	0	2	2	80	1.50943	0	20	0.377358	1	13.33	0.251509	1	901.32	977.608	1317.88	3.79573	4.22044	5.10224
42	2	64	166	73	26.49	0	2	1	34	0	177	94	70	126	71	62	128	73	60	1	1	2	93	0	59.1	3	1	0	0	0	0	0	1	0	100	1.36986	0	25	0.342466	1	10	0.136986	0	1100.33	1081.46	1517.59	6.95382	11.5543	8.08816
43	1	37	163	65	24.46	1	2	0	31	0	136	84	77	147	91	76	101	57	68	1	1	2	113.1	0	75.6	3	2	0	0	1	0	0	1	0	135	2.07692	1	20	0.307692	1	10	0.153846	0	621.386	546.338	1056.33	294.229	83.7627	100.009
44	2	56	153	60	25.63	0	2	0	39	0	167	79	63	142	65	42	141	69	42	1	2	2	103.3	0	50.9	3	1	1	1	1	0	1	2	2	125	2.08333	1	20	0.333333	1	11	0.183333	0	946.941	804.075	1382.09	6.6506	5.25928	8.62342
45	1	30	170	70	24.22	1	1	0	37	0	114	77	77	115	85	80	104	67	86	1	2	1	122.3	0	70.3	2	1	0	0	1	0	1	2	1	110	1.57143	0	24	0.342857	1	10	0.142857	0	1126.4	2898.3	1567.64	2.10675	4.39387	3.18986
46	2	40	160	65	25.39	0	2	0	32	0	153	96	76	119	71	68	110	59	60	1	2	1	110.8	0	57.8	2	1	0	0	0	0	1	1	0	100	1.53846	0	20	0.307692	1	14	0.215385	1	1067	1070.82	1513.4	4.61855	5.81653	12.7128
47	1	45	165	69	25.34	0	1	0	30	0	154	83	74	99	55	52	130	90	58	1	1	1	112.6	0	66.6	3	1	0	0	0	0	0	2	0	120	1.73913	0	25	0.362319	1	12	0.173913	0	1204	969.412	1657.03	26.3107	48.6549	77.1946
48	2	47	154	51	21.5	1	2	0	34	0	122	75	78	100	64	66	96	53	72	1	1	1	106.7	0	55.9	3	1	0	0	0	0	1	1	0	110	2.15686	1	15	0.294118	0	16.67	0.326863	1	1539.91	1695.53	2003.95	7.57256	11.3886	9.81809
49	2	35	164	62.5	23.24	1	1	0	32	0	143	93	78	117	68	53	118	65	55	0	2	1	113.4	0	53.1	2	1	1	0	0	1	1	2	2	80	1.28	0	25	0.4	1	11	0.176	0	909.095	1003.32	1402.7	16.9144	14.1961	30.3189
50	2	49	154	54	22.77	1	2	0	35	0	115	76	84	95	57	73	84	55	67	1	2	3	105.7	0	55.2	3	1	0	0	0	0	0	2	2	110	2.03704	1	23	0.425926	1	8	0.148148	0	768.058	636.483	1355.7	3.19076	3.18691	5.52399
51	2	50	156	64	26.3	0	2	0	30	0	159	87	89	114	69	74	99	62	56	1	2	1	103.9	0	56.9	3	1	1	0	0	0	1	3	3	100	1.5625	0	20	0.3125	1	10	0.15625	0	1282.62	1081.46	1870.55	7.64634	7.59903	9.38825
52	2	53	159	56.5	22.35	1	2	0	30	0	154	87	81	81	54	70	98	55	69	1	2	1	108.7	0	46.5	1	1	0	0	0	0	0	2	2	140	2.47788	1	20	0.353982	1	16.67	0.295044	1	1567.64	3057.81	2162.03	9.4189	15.8555	20.9007
53	2	40	164	63	23.42	1	2	1	30	0	120	73	62	97	58	58	102	63	65	1	1	1	111.6	0	56.6	1	1	0	0	1	0	1	1	1	80	1.26984	0	15	0.238095	0	6	0.0952381	0	1957.06	3057.81	2567.8	14.6642	15.0545	28.7549
54	1	70	167	73	26.18	0	2	0	35	0	144	85	61	127	78	62	116	70	70	1	2	2	102	0	55.2	2	1	0	0	0	0	0	1	0	110	1.50685	0	24	0.328767	1	14	0.191781	0	645.628	923.716	1265.86	2.07508	3.07808	3.71425
55	2	45	159	58	22.94	1	2	0	38	0	130	83	77	113	68	75	114	73	75	0	2	2	114.3	0	47.3	3	1	1	0	0	0	0	3	0	90	1.55172	0	20	0.344828	0	12	0.206897	1	931.342	1283.22	1569.98	119.418	54.9455	270.071
56	1	56	159	65	25.71	0	2	0	34	0	125	76	85	103	72	96	114	76	94	0	2	1	107	0	62.5	3	2	0	0	0	0	1	3	3	85	1.30769	0	15	0.230769	0	13.33	0.205077	1	415.001	830.194	1124.12	3.07581	4.52682	3.77728
57	2	54	156	60	24.65	1	2	0	32	0	140	83	65	98	63	60	105	66	50	1	1	1	77.6	1	75.2	3	1	0	0	1	0	1	1	0	100	1.66667	0	20	0.333333	1	13.33	0.222167	1	924.807	3462.8	1659.12	4.85483	13.6077	9.44399
58	1	53	175	70	22.86	1	2	0	31	0	143	65	70	111	52	64	119	59	60	1	2	2	103	0	103	3	1	0	0	1	0	0	2	2	100	1.42857	0	30	0.428571	1	10	0.142857	0	718.783	1103.58	1513.4	2.70729	6.06071	4.73195
59	2	38	160	61	23.83	1	1	0	34	0	130	70	95	109	61	82	100	55	74	1	1	2	114.4	0	54.8	3	1	0	0	0	1	1	1	1	130	2.13115	1	15	0.245902	0	13.33	0.218525	1	793.517	985.987	1597.79	7.41023	32.6533	27.8569
60	2	43	163	58	21.83	1	2	0	32	0	122	76	92	105	62	80	119	71	82	0	2	1	108.4	0	58	2	1	0	0	0	0	0	1	0	90	1.55172	0	15	0.258621	0	10	0.172414	0	868.295	794.2	1688.62	9.48739	6.57043	9.96762
61	2	42	164	62	23.05	1	2	0	31	0	112	61	108	98	56	79	97	59	89	0	1	1	110.7	0	55.6	3	1	0	1	1	0	1	3	2	85	1.37097	0	15	0.241935	0	11.67	0.188226	0	3141.36	1440.26	3969.41	3.5562	4.07707	12.9751
62	2	54	155	59	24.56	1	2	0	30	0	154	65	82	94	48	47	104	50	46	1	3	3	107	0	47.7	3	1	0	0	0	0	1	3	0	100	1.69492	0	20	0.338983	1	10	0.169492	0	888.118	902.869	1756.24	17.8259	17.3463	30.8144
63	2	50	155	46	19.15	1	3	0	23	0	151	95	60	90	65	60	125	76	56	1	2	2	102.1	0	59.9	3	1	1	1	1	0	1	2	2	100	2.17391	1	20	0.434783	1	16.67	0.362391	1	742.512	1139.09	1692.77	19.4656	23.9922	35.0801
64	1	51	162	50	19.05	1	2	1	36	1	165	85	50	145	91	56	153	81	52	0	2	1	102.8	0	75	2	1	0	0	0	0	0	3	0	90	1.8	0	20	0.4	1	9.5	0.19	0	1317.88	2060.82	2285	3.8652	5.74911	4.66697
65	2	30	157	42	17.04	1	2	0	36	0	104	62	88	90	53	82	83	54	74	1	2	1	116	0	62	2	1	1	1	0	0	0	1	0	100	2.38095	1	20	0.47619	1	16.67	0.396905	1	1016.48	814.268	2221.52	9.70076	5.98961	11.2158
66	2	47	155	43	17.9	1	2	1	32	1	150	80	82	113	65	78	148	76	64	1	2	1	48.3	1	116	3	1	0	0	1	0	1	1	0	116.67	2.71318	1	15	0.348837	1	10	0.232558	1	198.939	876.874	1417.95	1.57009	73.2585	187.477
67	2	59	164	76	28.26	0	2	0	30	0	138	91	65	92	63	58	107	68	60	1	2	1	98.9	0	54.5	3	1	1	0	0	0	1	2	0	120	1.57895	0	26	0.342105	1	13	0.171053	0	1055.97	1661.18	2304.79	3.51399	6.65061	6.22264
68	2	68	150	60	26.67	0	2	1	35	0	106	58	78	83	51	63	103	55	75	1	1	3	106.4	0	36	3	3	0	0	0	1	1	3	3	110	1.83333	0	20	0.333333	1	11	0.183333	0	382.579	450.195	1659.12	132.54	6.75265	163.385
69	2	48	154	46.5	19.61	1	2	0	31	0	115	71	82	70	52	56	80	50	58	1	2	2	107.6	0	53.3	2	1	0	0	1	0	1	1	3	100	2.15054	1	20	0.430108	1	9.2	0.197849	0	1089.88	2342.71	2471.78	15.454	30.7108	18.3127
70	2	52	157	48	19.47	1	2	0	35	0	133	76	80	82	47	76	89	50	72	1	1	1	105.2	0	52.4	3	1	0	0	0	0	0	2	3	110	2.29167	1	25	0.520833	1	8	0.166667	0	788.403	1021.46	2425.79	1.51726	4.74251	3.32311
71	2	27	155	44	18.31	1	2	0	28	0	111	74	65	111	74	69	120	86	65	1	2	1	79.1	1	86.6	3	1	0	0	1	0	0	1	1	100	2.27273	1	10	0.227273	0	13.33	0.302955	1	1299.94	1092.37	3009.21	7.42816	13.8179	12.0504
72	2	26	150	55	24.44	1	2	0	34	0	122	78	56	113	78	58	123	80	60	1	2	1	129	0	49.1	3	1	0	1	0	0	0	3	3	80	1.45455	0	15	0.272727	0	10	0.181818	0	4088.78	3727.45	6146.58	3.81429	8.1796	6.54842
73	1	59	160	67	26.17	0	2	0	31	0	173	94	77	140	87	60	120	74	64	1	1	2	99.4	0	71	3	1	0	0	0	0	0	3	3	120	1.79104	0	25	0.373134	1	11	0.164179	0	2780.44	1811.11	5337.41	2.61796	3.31714	4.79871
74	2	49	151	51	22.37	1	2	0	35	0	130	80	88	85	49	92	95	54	72	1	1	1	102.5	0	60.6	2	1	0	0	1	0	0	1	0	105	2.05882	1	20	0.392157	1	10	0.196078	0	1912.66	1336.62	4757.48	3.12486	4.20919	7.91087
75	1	35	175	65	21.22	1	2	0	33	0	149	82	88	117	67	88	134	91	88	1	2	1	114.6	0	75.7	3	1	0	0	0	0	1	3	3	150	2.30769	1	20	0.307692	1	12	0.184615	0	377.861	2122.64	3686.09	1.80818	6.26195	4.59128
76	2	59	160	65	25.39	0	2	0	38	0	162	83	70	115	81	66	106	67	60	1	2	1	100.9	0	51.3	3	1	1	0	1	0	1	2	2	100	1.53846	0	25	0.384615	1	12.5	0.192308	0	1189.7	5837.11	4701.03	7.29191	13.5559	11.5364
77	1	49	168	84	29.76	0	2	0	30	0	152	99	92	121	71	82	119	72	80	1	2	2	88.5	1	89.3	3	1	1	0	0	0	1	1	0	120	1.42857	0	27	0.321429	1	16.67	0.198452	0	2889.49	1597.7	7379.6	5.39504	5.21477	7.31145
78	2	56	163	67	25.22	0	2	0	27	0	164	82	64	112	53	58	108	53	58	1	1	2	97.8	0	60.1	3	3	0	0	1	0	1	2	3	120	1.79104	0	15	0.223881	0	8	0.119403	0	1657.03	814.268	7379.6	14.7334	9.82528	47.0585
79	2	36	163	76	28.6	0	1	0	31	0	141	82	83	98	56	76	103	67	94	1	2	2	121.9	0	47.2	3	2	0	0	1	0	1	1	0	140	1.84211	0	25	0.328947	1	14	0.184211	0	1177.98	1483.71	2069	19.9973	16.4214	150.144
80	2	25	156	70	28.76	0	1	0	32	0	110	77	90	93	45	88	95	48	64	0	2	1	124.7	0	55.9	3	2	0	0	1	0	1	1	0	70	1	0	25	0.357143	1	10	0.142857	0	1232.44	1164.15	1499.7	9.85442	8.41339	6.91784
